# Supplementary material for: Partially overlapping spatial environments trigger reinstatement in hippocampus and schema representations in prefrontal cortex
Source: Nat Commun. 2021 Oct 28;12:6231. doi: 10.1038/s41467-021-26560-w (PMC8553856; doi:10.1038/s41467-021-26560-w)
Supplement: Supplementary file 4 — Source Data [file 41467_2021_26560_MOESM4_ESM.xlsx]

## Sheet: Fig.2
Fig.2b								Fig.2d
Subject	CA1			CA2/3/DG				Subject
	Unique store within-city PS	Shared store within-city PS	Unique store between-city PS	Unique store within-city PS	Shared store within-city PS	Unique store between-city PS			Unique store within-city PS	Shared store within-city PS	Unique store between-city PS
1	0.0232141	0.0152243	0.0140695	0.0517881	0.0261181	0.0193849		1	0.035896	0.0301117	-0.0221771
2	-0.0209599	-0.0298498	-0.0156656	0.00331642	-0.0182029	-0.0291727		2	0.104768	-0.0399797	0.0195467
3	0.0219549	0.0186723	0.0165082	-0.00726088	-0.000224774	-0.018068		3	0.0305934	0.0210167	0.0186781
4	0.0048478	-0.00738573	-0.0106089	0.00249192	-0.0242207	-0.0200794		4	0.305379	0.275729	0.153643
5	0.0200489	0.0148355	0.00366413	-0.0195588	-0.010998	-0.0160667		5	-0.067927	0.0802726	-0.0544608
6	0.0032039	0.00356132	-0.00161776	0.0146115	0.00889195	0.012537		6	0.162408	-0.044093	-0.0802052
7	0.0329801	0.0385495	0.0350884	0.0342504	0.0109349	0.0181268		7	0.0455562	-0.0105222	-0.0625582
8	0.0474001	0.0241938	0.0198106	0.0097468	0.00626144	-0.0021095		8	0.0200358	-0.125219	-0.160583
9	0.0406128	0.0131842	0.00570492	0.0273048	0.0286652	0.0330671		9	0.0156248	0.113619	0.0560922
10	-0.000833318	-0.00973361	-0.00449684	-0.00410082	-0.00549453	-0.00289216		10	0.0900643	0.143136	0.0390927
11	0.0204742	0.0181198	0.0194835	0.0740978	0.00563687	0.0220003		11	0.103429	0.200617	0.0662774
12	0.0176475	0.00625125	0.0125072	0.0249098	0.0213946	0.0137517		12	0.0486071	-0.0243023	-0.0068996
13	-0.0112898	-0.00648196	-0.0101814	-0.00615893	0.00510452	-0.00164599		13	-0.0726964	-0.222383	-0.204213
14	0.0381588	0.0197501	0.00837823	0.0236257	0.0120684	0.0119489		14	0.107109	0.101583	0.111513
15	-0.0115104	-0.00872306	-0.0139133	0.000858023	-0.000883478	-0.00833179		15	0.0360117	-0.0923896	-0.0508866
16	-0.00501869	-0.00250109	-0.014135	0.0174586	0.000394	0.000829763		16	0.442949	0.212411	0.132077
17	0.0441765	0.00928721	0.00367608	0.0128238	0.00368817	0.0106842		17	0.0787021	-0.0335544	-0.0575386
18	-0.040405	-0.0285086	-0.0250582	-0.0228463	-0.0164468	-0.0150495		18	-0.147116	-0.150742	-0.118769
19	0.00981038	0.00346579	-0.00590517	0.012829	0.0085587	0.0186794		19	0.0196235	-0.108165	-0.0846771
20	0.0011671	-0.000862085	-0.0071814	-0.000842311	-0.0123062	-0.0153765		20	0.096394	-0.0546978	-0.136974
21	0.014756	-0.00397854	0.0102327	-0.0126494	0.00109322	-0.01635		21	0.00564613	-0.0558375	-0.0484369
22	-0.0181518	0.00100278	0.00176064	0.0262393	0.00261054	0.00412557		22	0.0341789	-0.0624997	-0.0185621
23	0.0130651	-0.015612	-0.0308637	0.0299446	-0.00663294	0.00376712		23	-0.123466	-0.255702	-0.144035
24	0.025017	0.0145176	0.0160515	0.0181841	0.00350832	0.00240294		24	0.201011	0.105682	0.111796
25	0.0258912	0.0245561	0.00193461	0.00251803	-0.000111237	0.000234938		25	0.22317	0.163442	0.0906067
26	-0.023055	-0.0227052	-0.0197555	-0.0217653	-0.0116501	-0.00919071		26	0.165564	-0.0612297	-0.0748069
27	0.0506913	0.017966	0.0194642	0.0173875	0.0202931	0.0225545		27	0.350323	0.269156	0.175648

## Sheet: Fig.3
	Fig.3d								Fig.3e
	Between-city PS							Subject	Between-city PS (Three share city trials - Unique city trials)
Subject	CA1			CA2/3/DG					CA1	CA2/3/DG
	Unique city Trials	Two shared city trials	Three shared city trials	Unique city Trials	Two shared city trials	Three shared city trials		1	0.0079334	-0.0069008
1	0.0133311	0.0119195	0.00539768	-0.00275276	-0.0116396	0.00414802		2	0.00250994	-0.0054132
2	0.0078283	0.0150288	0.00531836	0.00655724	0.00925996	0.0119704		3	0.0288996	0.00680213
3	0.0221389	0.000271537	-0.00676068	0.00906832	0.00346624	0.00226619		4	0.0116934	0.0197921
4	0.0156199	-0.000570443	0.00392648	0.0145493	-0.00710825	-0.00524279		5	-0.0047465	0.00759063
5	-0.0277309	-0.00233606	-0.0229844	0.000316443	-0.00991236	-0.00727419		6	0.00831799	0.00858186
6	-0.00237816	-0.00105692	-0.0106961	0.00398874	0.0255441	-0.00459312		7	0.0199453	-0.0142403
7	0.0202303	0.016408	0.000284929	-0.0140881	0.00982728	0.000152218		8	0.0161097	0.0139936
8	0.0165553	0.00120502	0.000445536	0.010983	-0.00256537	-0.00301064		9	0.00158059	0.00390237
9	0.0047049	0.00255198	0.00312431	0.00535145	0.00241668	0.00144909		10	0.0137664	-0.0021981
10	0.00135627	0.00285193	-0.0124102	-0.00078929	-0.00582702	0.00140878		11	-0.0068386	0.0121546
11	0.017813	0.0228989	0.0246516	0.0202381	0.0137473	0.00808354		12	0.0120161	0.0138748
12	-0.00261919	0.0131403	-0.0146353	0.0112328	0.000543369	-0.00264202		13	-0.0016265	-0.0191455
13	-0.00171577	-0.00196731	-8.93e-05	-0.0115237	0.0151194	0.0076218		14	0.020884	0.0136743
14	0.0152752	-0.00319864	-0.00560882	0.0115381	-0.00779615	-0.00213615		15	-0.0037999	-0.0054293
15	-0.00960121	0.00881492	-0.00580134	-0.00279482	0.0148464	0.00263445		16	0.0314452	-0.0041866
16	0.0271853	0.00287282	-0.00425988	-0.00994915	-0.00403673	-0.0057626		17	-0.0016639	-0.0102493
17	-0.00393022	-0.0019082	-0.00226632	-0.00414459	0.0077885	0.00610467		18	0.0117968	-0.0045932
18	0.0222711	0.00174196	0.0104742	0.005262	0.00595495	0.00985521		19	0.00712632	0.0182404
19	0.0213839	0.00519725	0.0142576	0.0128124	-0.00859662	-0.00542801		20	0.00794678	-0.0035409
20	0.00319622	-0.00647754	-0.00475056	0.00117396	0.00615992	0.00471491		21	0.0242109	0.00379934
21	0.0370962	0.00706085	0.0128853	0.0280478	0.00762658	0.0242484		22	0.0142769	0.0207585
22	0.0138835	-0.00178811	-0.000393386	0.00842206	0.00354931	-0.0123364		23	0.0214636	-2.16e-05
23	0.0138102	0.0300577	-0.00765339	0.00415249	0.0105632	0.00417405		24	-0.0080034	0.00652974
24	0.00041634	0.0178529	0.00841973	0.00505534	0.0137845	-0.00147439		25	-0.0116685	0.00309253
25	-0.00365099	0.0132929	0.00801747	0.00510152	0.0155729	0.00200899		26	-0.0045912	0.00026439
26	-0.00476637	0.00925584	-0.000175169	0.00597262	0.0182526	0.00570823		27	-0.0084374	-0.0298265
27	-0.00716072	0.00963975	0.00127667	-0.0300452	0.0146719	-0.000218686

## Sheet: Fig.4
Fig.4b						Fig.4d
Subject	Superior mPFC					Subject	Ventral mPFC
	City1	CIty2	CIty3				CIty1	CIty2	CIty3
1	-0.0302314	0.0787638	0.140724			1	0.263037	0.271932	0.255893
2	0.0487992	0.0444429	0.257246			2	0.24594	-0.0205187	-0.0309851
3	0.227181	0.21501	0.0284278			3	0.104752	0.164155	0.12972
4	-0.153973	0.0634902	-0.046337			4	-0.0959322	0.0764615	0.00567936
5	-0.14377	0.0825004	0.235377			5	0.198728	0.315515	0.0921116
6	0.201419	0.0609473	0.325777			6	-0.0448677	0.0780173	0.123822
7	0.0318	-0.234327	0.0109445			7	0.0619154	-0.172158	0.0969667
8	0.11371	-0.0316038	0.0728972			8	0.0136349	0.0639637	0.0273366
9	0.0578123	-0.0395909	0.0105168			9	-0.0128201	-0.0119019	0.123804
10	0.0423294	-0.0302195	0.331053			10	-0.0830531	-0.0360455	0.267047
11	0.000360797	0.0819092	-0.0624616			11	0.00831493	0.306729	0.293867
12	0.00970246	0.0948126	0.140261			12	-0.168372	0.169007	-0.0847693
13	0.103634	0.213572	0.161895			13	0.135456	0.0333551	0.138961
14	0.0979409	0.192726	0.0872007			14	0.142473	0.146894	0.0642374
15	0.036036	0.0940779	0.146617			15	-0.213869	0.0157516	-0.140765
16	0.0465867	-0.0304566	0.158407			16	-0.00739332	0.0679735	0.246449
17	-0.135035	0.133602	0.167598			17	0.0741609	0.0746669	0.00990602
18	0.118603	0.138549	0.113454			18	0.0365396	0.19934	0.357503
19	0.084758	0.284506	0.00778012			19	0.090409	0.223213	0.142203
20	0.0278339	0.0667534	0.256866			20	0.404102	0.22907	-0.00791591
21	0.272938	0.187217	0.242885			21	0.319074	0.205193	0.116673
22	0.0579254	0.00671632	0.045806			22	0.0756259	0.00423801	0.0466555
23	0.153382	0.116982	0.153792			23	0.108544	0.206782	-0.0222155
24	0.212804	0.110163	0.122101			24	0.0301174	0.106709	0.226068
25	0.310959	0.133836	-0.00649773			25	0.177042	0.00339212	0.0525094
26	-0.0811738	-0.0382849	-0.1034			26	0.0313387	0.0298155	0.16336
27	0.166243	0.127895	-0.156016			27	0.286911	0.309329	-0.0387105

## Sheet: Fig.5b
Fig.5a						Fig.5b	CA1
Subject	CA1	CA2/3/DG	SUB			Subject	CIty1	CIty2	CIty3
1	0.489583	0.427083	0.567708			1	0.421875	0.578125	0.46875
2	0.255208	0.338542	0.15625			2	0.125	0.078125	0.5625
3	0.625	0.244792	0.473958			3	0.515625	0.609375	0.75
4	0.46875	0.375	0.1875			4	0.421875	0.484375	0.5
5	0.130208	0.213542	0.526042			5	0.0625	0.1875	0.140625
6	0.588542	0.380208	0.401042			6	0.59375	0.4375	0.734375
7	0.447917	0.427083	0.3125			7	0.625	0.3125	0.40625
8	0.140625	0.432292	0.109375			8	0.265625	0.046875	0.109375
9	0.255208	0.604167	0.34375			9	0.15625	0.53125	0.078125
10	0.390625	0.265625	0.536458			10	0.6875	0.3125	0.171875
11	0.348958	0.0625	0.401042			11	0.5625	0.296875	0.1875
12	0.458333	0.484375	0.453125			12	0.1875	0.578125	0.609375
13	0.359375	0.338542	0.0416667			13	0.625	0.1875	0.265625
14	0.432292	0.385417	0.401042			14	0.546875	0.3125	0.4375
15	0.453125	0.328125	0.494792			15	0.453125	0.53125	0.375
16	0.557292	0.104167	0.203125			16	0.4375	0.703125	0.53125
17	0.255208	0.473958	0.125			17	0.40625	0.109375	0.25
18	0.619792	0.432292	0.213542			18	0.65625	0.65625	0.546875
19	0.59375	0.333333	0.0989583			19	0.546875	0.578125	0.65625
20	0.322917	0.161458	0.520833			20	0.296875	0.359375	0.3125
21	0.25	0.328125	0.317708			21	0.015625	0.640625	0.09375
22	0.515625	0.171875	0.208333			22	0.484375	0.515625	0.546875
23	0.234375	0.0729167	0.197917			23	0.34375	0.1875	0.171875
24	0.619792	0.40625	0.515625			24	0.5	0.75	0.609375
25	0.572917	0.625	0.505208			25	0.375	0.765625	0.578125
26	0.65625	0.453125	0.395833			26	0.78125	0.5	0.6875
27	0.65625	0.239583	0.734375			27	0.71875	0.71875	0.53125

## Sheet: Supp.fig1
	tSNR10			tSNR20			tSNR30			tSNR40			tSNR50			tSNR60			tSNR70			tSNR80
Subject	Unique store within-city PS	Shared store within-city PS	Unique store between-city PS	Unique store within-city PS	Shared store within-city PS	Unique store between-city PS	Unique store within-city PS	Shared store within-city PS	Unique store between-city PS	Unique store within-city PS	Shared store within-city PS	Unique store between-city PS	Unique store within-city PS	Shared store within-city PS	Unique store between-city PS	Unique store within-city PS	Shared store within-city PS	Unique store between-city PS	Unique store within-city PS	Shared store within-city PS	Unique store between-city PS	Unique store within-city PS	Shared store within-city PS	Unique store between-city PS
1	0.00934249	0.00389219	0.00531128	0.0131834	0.00462776	0.00643246	0.0159423	0.00988178	0.0116597	0.0200494	0.0120473	0.0132848	0.0280051	0.0168453	0.015009	0.0313109	0.0197287	0.0144173	0.0381709	0.0260817	0.0207298	0.0297085	0.0286893	0.0257119
2	-0.00334213	-0.0239957	-0.0110895	-0.00651836	-0.0249739	-0.0122448	-0.0139858	-0.0232748	-0.011372	-0.0237545	-0.0296299	-0.017426	-0.0265682	-0.0283716	-0.0154941	-0.0276357	-0.0287318	-0.0155691	-0.0364035	-0.0342053	-0.0183333	-0.0294711	-0.0456158	-0.0237961
3	0.0217251	0.0122813	0.0100143	0.0227373	0.0167098	0.0154752	0.0205145	0.0185901	0.0163306	0.0178477	0.0211448	0.0198384	0.0139852	0.0199427	0.0171741	0.0263946	0.0217652	0.0174097	0.0226535	0.0157686	0.0131345	0.029781	0.0231762	0.0226886
4	5.11739e-05	-0.00469051	-0.00785265	5.11739e-05	-0.00469051	-0.00785265	5.11739e-05	-0.00469051	-0.00785265	0.00321351	-0.00254412	-0.00881511	0.00339426	-0.00426389	-0.0116092	0.00637963	-0.00528939	-0.012398	0.0160053	-0.0038784	-0.00216733	0.00963617	-0.0290385	-0.026324
5	0.00788799	-0.00536957	-0.0192313	0.0155041	0.00398266	-0.0109642	0.0207588	0.00772239	-0.00758568	0.022669	0.0152836	0.000511205	0.0255509	0.0237828	0.0102065	0.0205073	0.0240427	0.0153192	0.0231069	0.0247122	0.019036	0.0244058	0.0245275	0.0220214
6	0.00159616	-0.00137302	-0.00160036	0.00220992	-0.00035932	-0.000913907	0.00239797	-0.00058835	-0.00219005	0.00456652	-0.00264969	-0.00634291	-0.0039362	-0.00518265	-0.0117438	-0.00881528	-0.00552923	-0.0170722	0.00571967	0.0117607	0.00626759	0.0218925	0.0324122	0.0206536
7	0.0253087	0.0150107	0.0125258	0.0300611	0.0184069	0.0170422	0.0296638	0.0193262	0.0188484	0.0329291	0.0288316	0.0274682	0.0317356	0.0376	0.033814	0.036637	0.0531866	0.0486345	0.039745	0.0659038	0.060966	0.0377605	0.07013	0.0614078
8	0.0425339	0.0236473	0.0184761	0.0493787	0.0257838	0.0220448	0.0531269	0.0245637	0.0219448	0.0565939	0.0255178	0.0218536	0.060728	0.0275453	0.0237173	0.0490988	0.0270257	0.0227133	0.0324362	0.0154092	0.014232	0.0353048	0.0240573	0.0135027
9	0.0304412	0.0140481	0.00641945	0.0320189	0.0112829	0.00563551	0.0418609	0.0138502	0.00849042	0.0521462	0.0173749	0.0116055	0.0505053	0.0156425	0.00880915	0.0438051	0.00962073	0.00252108	0.0385434	0.00861926	-0.00160867	0.0355814	0.0150348	0.00376694
10	-0.00386707	0.000619408	0.00618609	-0.00383491	-0.00289444	0.00250837	-0.00268818	-0.00665733	-0.0012989	-0.00111863	-0.00913525	-0.00345299	-0.00513961	-0.00788873	-0.00134745	-0.00309537	-0.0075778	0.000432633	0.00315569	-0.0183991	-0.0144125	0.00992155	-0.0259357	-0.02459
11	0.0233625	0.0222682	0.0244178	0.0234469	0.0197928	0.0204431	0.0212236	0.0176846	0.0190963	0.0192615	0.016399	0.01753	0.0197767	0.0169748	0.0192206	0.0118099	0.0134998	0.0135831	0.0194229	0.0152932	0.0174055	0.0254897	0.0230459	0.0241712
12	0.00117112	0.00403074	0.00289702	0.00867173	0.00489395	0.00685638	0.0103018	0.00556221	0.00886208	0.0121771	0.00814319	0.0121971	0.0173887	0.0112266	0.0177444	0.0251432	0.00594408	0.0157754	0.033143	0.00429105	0.0163775	0.0331834	0.00591818	0.0193479
13	-0.006027	0.00016466	-0.00585989	-0.00250628	0.00105876	-0.00288405	-0.00757193	-0.00460736	-0.00852582	-0.011576	-0.0107103	-0.0152506	-0.0132052	-0.0098113	-0.0155559	-0.0122803	-0.00927235	-0.0118727	-0.00919529	-0.00544595	-0.00847373	-0.0279563	-0.0132319	-0.0130287
14	0.0334961	0.0191378	0.0124863	0.0319202	0.0202767	0.0117149	0.0332482	0.0212348	0.0105501	0.0373948	0.0173235	0.00659127	0.0412719	0.0174758	0.00812765	0.0472002	0.0219057	0.0122349	0.040538	0.0188132	0.00354245	0.0402014	0.0218329	0.00177839
15	0.00419469	-0.00282189	-0.00021993	0.00236904	0.000157555	0.00150035	-0.00375715	-0.00136008	-0.00179206	-0.0046238	0.000266238	-0.0027188	-0.00820069	-0.00367371	-0.00898898	-0.0197521	-0.0129761	-0.0231311	-0.0249257	-0.0231849	-0.0358474	-0.0373877	-0.0261917	-0.0401082
16	0.00501576	0.00902376	-0.000565642	0.00955614	0.00894652	-0.00139633	0.0037472	0.00879477	-0.00243483	-0.00240155	0.00289436	-0.00952771	-0.0122259	-0.00385589	-0.0187912	-0.0216023	-0.0124827	-0.0277871	-0.00653817	-0.0135276	-0.0241801	-0.0157007	-0.0198018	-0.0283972
17	0.0301169	0.00908591	-0.000931447	0.0401866	0.0144992	0.00314285	0.0447728	0.014213	0.0042812	0.0499432	0.0118126	0.00348896	0.0561347	0.00756201	0.00264716	0.0558241	0.00462567	0.00357172	0.0395096	0.00295964	0.00433068	0.0369241	0.00953956	0.00887749
18	-0.0401604	-0.0250273	-0.020908	-0.0356081	-0.0268644	-0.0222795	-0.0329634	-0.0264221	-0.02306	-0.0371289	-0.02211	-0.0204424	-0.0399414	-0.0274622	-0.0233699	-0.0457286	-0.02266	-0.0194233	-0.0497332	-0.0374429	-0.0356895	-0.0419764	-0.0400797	-0.0352928
19	0.00679163	0.0107551	0.00860261	0.0107159	0.00856443	0.0060059	0.0142706	0.00808119	0.00457107	0.0163584	0.00915146	0.00215992	0.0197584	0.0124155	0.0014959	0.017637	0.0103774	-0.00510207	0.0108101	-0.00529211	-0.0209972	-0.017859	-0.0263266	-0.0439775
20	0.00687091	0.00143512	-0.00373954	0.00566363	0.00110375	-0.00307142	0.00470101	0.00339649	-0.00102302	0.000897483	0.000185731	-0.00322197	-0.000910106	-0.00198771	-0.00619296	-0.00684854	-0.00800471	-0.0146496	-0.00710472	-0.00647496	-0.0192325	0.00606716	0.00344961	-0.00632021
21	0.00862524	-0.00514033	0.00407956	0.00864498	-0.00344573	0.00540097	0.00625591	-0.00363262	0.00460737	0.0102823	-0.00438214	0.00472414	0.0168681	-0.00378657	0.00907378	0.0137824	-0.00177563	0.0171217	0.0205797	-0.00593333	0.0162067	0.0330091	-0.00373194	0.0206475
22	-0.019394	-0.00918674	-0.0083399	-0.0235045	-0.00875638	-0.00740278	-0.0247154	-0.00683214	-0.00508735	-0.0192762	0.000752059	0.00163013	-0.0158978	0.00330769	0.00378482	-0.0183412	0.00589669	0.00621686	-0.0139594	0.0122612	0.0121196	-0.0101258	0.0105799	0.0111637
23	0.0267563	-0.00869531	-0.0192771	0.0238776	-0.0103454	-0.024555	0.0188512	-0.00808879	-0.0263109	0.0128667	-0.0114723	-0.0290289	0.00885148	-0.0173512	-0.0353716	0.00258425	-0.0244444	-0.0398107	-0.00048672	-0.0281687	-0.0427231	0.0112199	-0.0163296	-0.0298324
24	0.0213082	-0.0038445	0.00229029	0.0156481	-0.00357125	0.00254857	0.0212984	0.00197502	0.00516885	0.0241626	0.0111678	0.0129121	0.0239767	0.0184194	0.0187726	0.0257445	0.0235923	0.0214537	0.0279258	0.030623	0.0284469	0.0400717	0.037779	0.0368189
25	0.0263449	0.0307648	0.00841084	0.0287599	0.0336013	0.0119622	0.0267336	0.0296508	0.00904498	0.0262677	0.0244422	0.00450018	0.0255409	0.0233102	0.00124908	0.0274178	0.02381	-0.000974025	0.0238757	0.0161337	-0.00873641	0.0221887	0.0147356	-0.00997997
26	-0.0149916	-0.017996	-0.01537	-0.015527	-0.0171905	-0.0145647	-0.0176676	-0.0172781	-0.0145185	-0.0147811	-0.0180506	-0.0146828	-0.0204988	-0.0198052	-0.0163651	-0.0149551	-0.0225734	-0.020132	-0.0302259	-0.0298522	-0.0278257	-0.0557933	-0.0388956	-0.0345856
27	0.0347563	0.0101024	0.0108486	0.0372314	0.0115204	0.0136006	0.0427485	0.0133822	0.0176976	0.0372908	0.0121672	0.0174894	0.0446696	0.0196209	0.0251158	0.0548643	0.0212497	0.0242102	0.077241	0.0230369	0.0241896	0.0767283	0.0326487	0.0225614
	CA2/3/DG
	tSNR10			tSNR20			tSNR30			tSNR40			tSNR50			tSNR60			tSNR70			tSNR80
Subject	Unique store within-city PS	Shared store within-city PS	Unique store between-city PS	Unique store within-city PS	Shared store within-city PS	Unique store between-city PS	Unique store within-city PS	Shared store within-city PS	Unique store between-city PS	Unique store within-city PS	Shared store within-city PS	Unique store between-city PS	Unique store within-city PS	Shared store within-city PS	Unique store between-city PS	Unique store within-city PS	Shared store within-city PS	Unique store between-city PS	Unique store within-city PS	Shared store within-city PS	Unique store between-city PS	Unique store within-city PS	Shared store within-city PS	Unique store between-city PS
1	0.0467127	0.0102274	0.00866415	0.0410876	0.00934197	0.00542467	0.04097	0.011815	0.00549461	0.0450879	0.0179434	0.0103406	0.0464473	0.0195936	0.0108276	0.0545588	0.0277584	0.0199329	0.0685763	0.0450272	0.0353476	0.0708642	0.0672381	0.0590468
2	0.0255	-0.00952339	-0.0173165	0.02243	-0.00941332	-0.016692	0.0187425	-0.0145019	-0.0181952	0.00942975	-0.0187745	-0.0241639	0.00452721	-0.0192844	-0.026171	-0.00892105	-0.0256339	-0.0385433	-0.0196854	-0.0237159	-0.044013	-0.0254916	-0.0247758	-0.0482868
3	0.00153106	-0.00264339	-0.0164801	-0.00332476	-0.00264646	-0.0184208	-0.00630143	-0.00309003	-0.0212464	-0.00341219	0.00200391	-0.0145364	-0.00663699	0.00300024	-0.0144302	-0.00853484	0.00460011	-0.0141886	-0.0171845	-0.00133181	-0.022214	-0.0142234	-0.00169076	-0.0230273
4	0.00204153	-0.019609	-0.0180995	0.00204153	-0.019609	-0.0180995	0.00204153	-0.019609	-0.0180995	0.00172509	-0.0247497	-0.0230734	0.00173784	-0.0280984	-0.0256055	0.00978447	-0.029727	-0.0249078	0.00966697	-0.0297183	-0.0208828	-0.00910362	-0.0226454	-0.0118672
5	-0.0220304	-0.0169656	-0.0200981	-0.0300628	-0.0202745	-0.0235817	-0.0301104	-0.0217393	-0.0254305	-0.0238345	-0.0165833	-0.0215897	-0.0268417	-0.0145321	-0.018928	-0.0179323	-0.00436764	-0.00829955	-0.0122471	0.00194296	-0.00512567	0.00658914	0.00453527	-0.00548017
6	0.00809382	0.00288775	0.00594336	0.00899595	0.00336824	0.00672635	0.00899586	0.0026267	0.00618402	0.00825237	0.00163728	0.00420896	0.0134216	0.00703232	0.00973086	0.0227955	0.0223255	0.0229369	0.0307054	0.0265231	0.0293455	0.0156314	0.00473469	0.0152201
7	0.0227275	-0.00336532	0.00485345	0.023871	-0.00341219	0.00524674	0.0279237	0.00255193	0.010043	0.0314849	0.00891854	0.0150233	0.031181	0.0107097	0.0161991	0.042985	0.0218143	0.0286758	0.0455421	0.0262269	0.033234	0.0482881	0.0240354	0.0317392
8	-0.00564696	-0.00280918	-0.009945	-0.0035543	0.00163547	-0.00688233	-0.00173479	0.0061179	-0.00408064	0.00420794	0.00797712	-0.00139994	0.010486	0.00700773	0.000772515	0.0115925	0.00330952	-0.00238206	0.0199472	0.0129898	0.00419585	0.0426768	0.0138631	0.00284558
9	0.0159166	0.0320477	0.0263556	0.0210328	0.0337816	0.0311302	0.0218928	0.0322649	0.0302491	0.0258095	0.0274208	0.0291447	0.0281271	0.0225508	0.0311616	0.0303423	0.0204338	0.0340973	0.0351971	0.0299726	0.0426161	0.0401206	0.0308492	0.0397825
10	-0.0130116	0.00850104	0.00200418	-0.0095311	0.00421904	-0.000479905	-0.00987416	0.00265543	0.000882187	-0.00596143	0.0025153	0.00239822	-0.00256606	-0.00220968	0.00153528	-0.00440997	-0.0139049	-0.00716263	0.000668813	-0.0200908	-0.0113066	0.011879	-0.0256416	-0.011008
11	0.0747084	0.0189566	0.0287763	0.075683	0.0156884	0.0263703	0.0756971	0.0144025	0.0263563	0.0788994	0.0120798	0.0270378	0.0792985	0.00615311	0.0229958	0.0780006	-0.00164663	0.0188738	0.0674239	-0.00730862	0.0133915	0.0630715	-0.0132302	0.0122002
12	0.00223624	0.0203542	0.011468	0.00517138	0.0198038	0.0102517	0.00509103	0.0194811	0.0100401	0.00709762	0.015221	0.00708373	0.0254855	0.0243469	0.0168039	0.0297612	0.0211654	0.0144372	0.0581193	0.0315544	0.0248101	0.0663162	0.0192296	0.0151188
13	-0.00127343	0.0133756	0.00950548	-0.00309528	0.0107008	0.00886746	-0.000254094	0.0109215	0.00827421	-6.48086e-05	0.00853055	0.00396842	-0.000698078	0.00331965	-0.00519995	-0.00732495	-0.00442359	-0.0134333	-0.0115849	-0.00317102	-0.014859	-0.024976	0.00158262	-0.0102913
14	0.019226	0.00983498	0.0117332	0.0240427	0.012534	0.0157676	0.0236083	0.0133127	0.0175351	0.0186067	0.0106342	0.0127547	0.0163498	0.00769896	0.00866468	0.0190924	0.00610116	0.00730983	0.0252557	0.00932135	0.00348339	0.0428243	0.0271103	0.0183423
15	-0.00364865	-0.000549215	-0.005577	-0.0013895	-0.00135382	-0.0061274	0.000483968	-0.000438109	-0.00390176	0.00161294	-0.00206471	-0.00632108	0.00710701	-0.000801829	-0.00592505	0.00821473	0.00522606	-0.00392467	-0.00407705	0.00131835	-0.0129795	-0.00143927	-0.00840454	-0.0218978
16	0.0180136	0.00919321	0.00715781	0.0165109	0.0061404	0.0034073	0.0165717	0.00603023	0.00391049	0.0191636	0.00600617	0.00482594	0.0186375	0.00195041	0.00227848	0.0116865	-0.00242257	-0.0015885	0.0160202	-0.00512135	-0.00188864	0.0230645	-0.0186245	-0.0114648
17	0.00854246	0.000953536	0.00368599	0.00245545	1.35126e-05	0.00304075	0.000180845	0.000649173	0.00333616	0.00445369	0.00456685	0.00699211	0.00899577	0.0027564	0.00897586	0.0123514	0.000999629	0.0128594	0.0261088	0.00563758	0.019161	0.039502	0.0139286	0.0274221
18	-0.0174167	-0.0171654	-0.0114469	-0.013181	-0.0106544	-0.00711242	-0.012716	-0.00653545	-0.00435075	-0.0184496	-0.0097913	-0.0101365	-0.0218139	-0.0123081	-0.0119349	-0.022695	-0.0137075	-0.0142252	-0.0279636	-0.0256669	-0.0278723	-0.0485344	-0.0357457	-0.0333168
19	-0.00511596	0.00977202	0.0176053	-0.00245435	0.0115441	0.0203359	0.00174399	0.012002	0.0219738	0.00269423	0.00708722	0.0199901	0.0132186	-0.000691712	0.0173234	0.0241142	0.000976312	0.0158991	0.0310456	0.00580856	0.0154907	0.0373855	0.0219711	0.0208173
20	0.0114225	-0.00777414	-0.00734475	0.00730285	-0.0117657	-0.00713512	0.00224816	-0.0171358	-0.0107745	-0.00249626	-0.0175501	-0.0106201	-0.00643976	-0.0135218	-0.0118458	-0.0105739	-0.0154578	-0.0239361	-0.00932325	-0.00662271	-0.0280539	0.00112118	-0.00862125	-0.0233017
21	-0.0155608	0.00647068	-0.0127373	-0.0147323	0.00386212	-0.015007	-0.0118475	0.00313464	-0.0141874	-0.012598	0.00281881	-0.01597	-0.0117359	0.000571103	-0.0187006	-0.0109508	-0.00314751	-0.0203122	-0.01047	-0.00653571	-0.0247341	-0.0133002	0.00157158	-0.00915161
22	0.0266524	0.0199366	0.0182751	0.0213154	0.0155435	0.0135534	0.0191385	0.00882501	0.00776516	0.0164411	0.00319819	0.00435209	0.01578	-0.00542935	-0.00177054	0.0269525	-0.00514423	0.000113474	0.0405444	-0.00699931	-0.00214023	0.0430902	-0.00904615	-0.0071439
23	0.0312568	-0.000194643	0.00792993	0.0283233	-0.00190871	0.0056996	0.0273351	-0.00386303	0.00581265	0.0374163	-0.00766382	0.00223273	0.0345339	-0.0107589	0.000502963	0.031283	-0.00995807	-0.000430629	0.0280794	-0.011783	2.64983e-06	0.0213288	-0.00693338	0.00838707
24	0.0291561	-0.00889157	-0.00375971	0.028845	-0.00517951	-0.00100529	0.0184507	0.00353503	0.00358164	0.012613	0.00376793	0.00259194	0.011181	0.00900104	0.00664337	0.0133204	0.010228	0.00907206	0.00775051	0.00363666	0.00137293	0.0241565	0.0119689	0.000726544
25	0.0015661	0.00493792	0.00612557	0.00161798	0.00141255	0.000928513	-0.000904999	-0.00137976	-0.00374006	-0.00097231	-0.00209227	-0.0031139	-0.00562325	-0.00470315	-0.00193569	-0.0027972	-0.00341197	-0.00344897	0.0122039	0.000796616	0.0044308	0.015054	0.00355017	0.00263324
26	-0.0106902	-0.00692208	-0.00573563	-0.0127912	-0.00948279	-0.00737735	-0.0186391	-0.00975322	-0.00565228	-0.0237312	-0.0123129	-0.00698171	-0.0291641	-0.0158497	-0.0110521	-0.028814	-0.0168214	-0.0144164	-0.0252671	-0.0160476	-0.0168303	-0.0250258	-0.00601076	-0.00547992
27	0.0275448	0.0229599	0.0227741	0.0254197	0.0224152	0.0226594	0.0258792	0.0205153	0.0206746	0.0222512	0.0174226	0.019989	0.0143278	0.0203763	0.0226563	0.0179124	0.0258581	0.0278966	0.00202678	0.0198178	0.0241493	0.00373802	0.0129799	0.0196371
	SUB
	tSNR10			tSNR20			tSNR30			tSNR40			tSNR50			tSNR60			tSNR70			tSNR80
Subject	Unique store within-city PS	Shared store within-city PS	Unique store between-city PS	Unique store within-city PS	Shared store within-city PS	Unique store between-city PS	Unique store within-city PS	Shared store within-city PS	Unique store between-city PS	Unique store within-city PS	Shared store within-city PS	Unique store between-city PS	Unique store within-city PS	Shared store within-city PS	Unique store between-city PS	Unique store within-city PS	Shared store within-city PS	Unique store between-city PS	Unique store within-city PS	Shared store within-city PS	Unique store between-city PS	Unique store within-city PS	Shared store within-city PS	Unique store between-city PS
1	0.0177578	0.000542265	-0.000450101	0.0131654	0.00261895	0.0011065	0.00546117	0.00327623	0.000136746	-0.00257367	0.00530196	-2.9765e-05	-0.0139838	0.00462063	-0.00158611	-0.0241152	-0.00654238	-0.00972158	-0.0275733	-0.0220312	-0.0199123	-0.0442847	-0.0348492	-0.0278755
2	-0.0134376	0.0238071	0.0113015	-0.0205014	0.0201264	0.00737731	-0.0179386	0.0222843	0.0132238	-0.0126678	0.0245874	0.0183725	-0.0224576	0.0213279	0.0164637	-0.0199709	0.0230912	0.0168091	-0.00888785	0.0223223	0.00974542	0.0155298	0.000604521	-0.015345
3	-0.0203882	0.0146784	0.00138066	-0.0156818	0.0176799	0.00732217	-0.0102812	0.0188105	0.0106175	-0.00179308	0.0255615	0.0172107	0.00652832	0.02867	0.0215177	0.0225708	0.0363343	0.0311241	0.010427	0.0241712	0.0260077	-0.00309655	0.00341723	0.0119889
4	-0.0266944	-0.00195544	-0.00301373	-0.0266944	-0.00195544	-0.00301373	-0.0277266	0.00084283	-0.00230882	-0.0277676	0.00178862	-0.00181752	-0.030971	-0.00341547	-0.00293211	-0.0262674	0.00222836	0.000676982	-0.0340369	-0.0107029	-0.0222616	-0.0260327	-0.0375214	-0.0477594
5	0.00530614	-0.00067556	0.0148939	0.00421333	-0.000241165	0.0131561	0.00312121	0.000682211	0.0135611	0.00487328	0.00327007	0.0162152	0.00168984	-0.00130249	0.013839	0.00264448	0.0025622	0.01496	-0.0257258	-0.00227513	0.00312597	-0.0320246	0.0110651	0.00933244
6	0.00309191	0.00246009	0.0109654	0.0052395	0.00391663	0.0128695	0.00546936	0.00612604	0.0150203	0.00645413	0.00481621	0.0144087	0.0132444	0.0011859	0.0144118	-0.00304625	-0.00863202	0.00535226	-0.00948002	-0.0129296	-0.0034596	-0.00154392	0.00503471	0.0179424
7	0.0294395	0.0147444	0.0180743	0.0347445	0.017561	0.0186047	0.0427153	0.0199199	0.0190986	0.0404147	0.0172446	0.0169076	0.0495322	0.0231359	0.0246518	0.0537523	0.0331997	0.0362186	0.0537171	0.0354855	0.040754	0.0361727	0.0269153	0.0341375
8	0.0186134	0.024812	0.0390143	0.0168433	0.0240992	0.0362898	0.0177895	0.0220555	0.0303418	0.0172202	0.0208208	0.0286981	0.0138043	0.0264612	0.0292607	0.0150318	0.0242477	0.0291572	0.0302709	0.0276295	0.0301724	0.0521853	0.0326718	0.027401
9	0.0233959	0.0391313	0.0273836	0.0234819	0.0392752	0.0272973	0.0258523	0.0349059	0.0239724	0.029681	0.0323958	0.020249	0.0311317	0.0272318	0.0118416	0.0269079	0.0285416	0.00394319	0.0319851	0.0180482	-0.00718705	0.0239218	0.0273845	0.00637865
10	0.0383418	0.015244	0.0366893	0.0290339	0.0133694	0.0326921	0.017279	0.0102421	0.0249258	0.0159889	0.0151606	0.0287953	0.0112239	0.0123727	0.0261699	0.00499053	0.00767836	0.0258004	-0.00649821	-0.00448263	0.0163713	-0.0167305	-0.0215753	0.00791768
11	0.0306802	0.0266116	0.027404	0.0265618	0.0245303	0.0251474	0.0213808	0.0249288	0.0257531	0.0213795	0.0211284	0.0215067	0.0257439	0.0204586	0.0206045	0.0320534	0.0250668	0.0265289	0.0153275	0.0211799	0.0191104	0.00965368	0.00524177	0.0107133
12	0.0101345	0.0232285	0.0102015	0.0163427	0.0222221	0.012835	0.0213353	0.0275799	0.0154547	0.0287126	0.025107	0.0143257	0.0316822	0.0214887	0.00908951	0.0244103	0.0212297	0.0121435	0.0123759	0.0170781	0.00892397	0.00270469	0.0125489	-0.000173851
13	-0.00712152	0.0210791	0.0131635	-0.00173657	0.0240572	0.0161651	0.00254755	0.0227451	0.0142173	0.00877532	0.0256888	0.0147061	0.0198957	0.0275397	0.0193593	0.0115925	0.0309803	0.0247668	0.0113112	0.0410664	0.0301538	-0.00246753	0.0578135	0.0439365
14	0.0577042	0.0606067	0.0606548	0.0552753	0.055929	0.0585656	0.0561098	0.0549232	0.0562852	0.0550962	0.0521027	0.0568421	0.0492804	0.0487793	0.0549983	0.0471018	0.0429626	0.0454026	0.0442708	0.0310262	0.0353562	0.0313959	0.0374803	0.0272547
15	0.018319	0.00317908	0.00642994	0.0259463	-0.000840974	0.00221977	0.0383222	0.000706262	0.00456152	0.0442664	0.0056108	0.011055	0.0359551	0.00888199	0.0176154	0.0342407	0.0149037	0.0264411	0.0407175	0.014296	0.0321944	0.0703731	0.0311478	0.0573994
16	0.0184313	0.00227185	-0.0041693	0.0114614	-0.000883076	-0.00564177	0.00675027	-0.00580866	-0.00764562	-0.00247235	-0.0133485	-0.00862979	0.00211258	-0.019502	-0.0118315	0.00736678	-0.023884	-0.011108	0.00586403	-0.0176449	-0.00105522	-0.00666524	-0.0241261	-0.0087513
17	-0.0220079	0.00256713	0.0130559	-0.0277059	-0.00419032	0.00532621	-0.0390389	-0.0108774	-0.00272779	-0.0340261	-0.00754447	-0.00179144	-0.0272441	-0.00486015	-0.00154094	-0.0299221	-0.016478	-0.0121608	-0.0100629	-0.01843	-0.0106117	0.00764058	-0.00170108	0.00292456
18	0.0313976	0.0340259	0.0245145	0.0349277	0.0360771	0.0241153	0.0412455	0.0410892	0.0261826	0.0455387	0.0400944	0.0272528	0.0427189	0.0426054	0.031277	0.0467008	0.0503805	0.0355712	0.0568234	0.0503571	0.0416801	0.0798379	0.0620235	0.0522932
19	-0.00562833	0.00794906	-0.00662922	-0.0047544	0.00690277	-0.00922198	-0.00629673	0.00642414	-0.00982604	-0.00660754	0.00791347	-0.00783801	0.00118881	0.00742129	-0.010968	-0.00303097	0.0144257	-0.00657457	-0.0109733	0.0169473	-0.00253244	-0.0133667	0.013227	0.00247331
20	-0.00357729	0.0123317	0.011384	-0.0143569	0.00845003	0.00923992	-0.0186194	0.00723134	0.0113967	-0.0209551	0.0135041	0.0172692	-0.0150471	0.0147424	0.017232	-0.0146811	0.0125889	0.0112871	-0.0213441	0.0190682	0.00637046	-0.00897081	0.0356406	0.0129884
21	0.00418669	0.0131563	0.00226077	0.00160739	0.0113556	0.00424729	-0.000221845	0.0125205	0.00676647	0.00278911	0.0101769	0.0111043	0.00268035	0.00684247	0.0142234	-0.00491184	-0.0075422	0.0034906	-0.00208638	-0.018651	-0.0109047	-0.00937198	-0.0447627	-0.0340711
22	-0.0471801	-0.0041335	-0.0078587	-0.0509038	-0.00563541	-0.0127691	-0.0440933	-0.00424546	-0.0124665	-0.0399318	-0.00416833	-0.0168811	-0.0437097	-0.00808233	-0.0227365	-0.0408123	-0.0129807	-0.0295478	-0.0360172	-0.0165315	-0.0352277	-0.0181081	-0.0161619	-0.0330529
23	0.0440681	0.0246014	0.0262309	0.0513157	0.0315588	0.0329411	0.0489281	0.0321557	0.0335712	0.0506178	0.0341637	0.0373998	0.0512349	0.0293669	0.03451	0.0698975	0.0467854	0.0486816	0.0622296	0.0631272	0.0593179	0.0794345	0.0894158	0.0752313
24	0.0298755	0.0226415	0.0310211	0.0220474	0.0246001	0.0307697	0.0288397	0.029642	0.033181	0.0421125	0.0371143	0.0384305	0.0346061	0.0384635	0.0380893	0.0397046	0.0371859	0.037507	0.0588122	0.0258069	0.0339178	0.0899302	0.0283301	0.0426758
25	0.0115173	0.0103631	0.0166259	0.0052589	0.0056367	0.0108153	0.0121722	0.000811809	0.00809903	0.0190153	0.00256276	0.0149794	0.0176529	-0.00161956	0.0125279	0.0104762	-0.0105147	0.00650324	0.0375836	0.00572026	0.0172199	0.0415011	0.0276414	0.0271148
26	0.00214367	0.0182476	0.00864376	-0.000726375	0.0156507	0.00655855	-0.00340525	0.0199013	0.00674489	-0.00557285	0.0219954	0.00461243	-0.0124227	0.0249651	0.00644738	-0.017654	0.0307706	0.0129591	-0.0325593	0.0125954	-0.000559372	-0.04377	0.0156397	0.00344776
27	0.0421477	0.0233869	0.0280466	0.0375004	0.0227755	0.0241376	0.025981	0.0165814	0.017044	0.0208814	0.0138058	0.0120606	0.0125341	0.00708684	0.00502311	0.0103485	-0.00612737	-0.0104117	0.00637394	-0.0203586	-0.0250007	0.010227	-0.0309771	-0.0303987
	PHC
	tSNR10			tSNR20			tSNR30			tSNR40			tSNR50			tSNR60			tSNR70			tSNR80
Subject	Unique store within-city PS	Shared store within-city PS	Unique store between-city PS	Unique store within-city PS	Shared store within-city PS	Unique store between-city PS	Unique store within-city PS	Shared store within-city PS	Unique store between-city PS	Unique store within-city PS	Shared store within-city PS	Unique store between-city PS	Unique store within-city PS	Shared store within-city PS	Unique store between-city PS	Unique store within-city PS	Shared store within-city PS	Unique store between-city PS	Unique store within-city PS	Shared store within-city PS	Unique store between-city PS	Unique store within-city PS	Shared store within-city PS	Unique store between-city PS
1	0.00539289	0.0057595	0.0162952	0.00411725	0.00672253	0.0180014	-0.0014542	0.00765817	0.0192478	-0.00368191	0.00910402	0.0198894	-0.00445165	0.0097867	0.0207948	-0.00283169	0.00913186	0.0206825	-0.00440152	0.00755648	0.02021	-0.0111252	0.00349916	0.0186598
2	0.116261	0.093471	0.128772	0.112443	0.0879115	0.124973	0.111322	0.0830416	0.121244	0.113657	0.0845204	0.121841	0.112884	0.0825458	0.12027	0.107766	0.0815944	0.11877	0.0931351	0.0754864	0.109209	0.0717185	0.0594649	0.0873673
3	0.0531322	0.0537596	0.0674214	0.0532504	0.0540477	0.0685364	0.0550716	0.0527247	0.0696385	0.0544511	0.0515339	0.0699488	0.0574419	0.0580565	0.0776447	0.0589385	0.0689339	0.0869046	0.0705258	0.0818689	0.0970573	0.0795119	0.0879397	0.102428
4	0.0168488	0.00936022	0.0184061	0.0184115	0.0111247	0.0210752	0.0201013	0.0118732	0.0228748	0.0219262	0.00631274	0.0186034	0.0231627	0.00992941	0.0184308	0.0245043	0.0121222	0.0152782	0.0206566	0.0117102	0.0106034	0.0225135	0.00888353	0.00672147
5	0.0543686	0.0452488	0.0547234	0.0458763	0.0382732	0.0473114	0.0446094	0.0364455	0.0449913	0.0398757	0.0341508	0.0414658	0.0375548	0.0323684	0.0404516	0.0425964	0.0361823	0.0452979	0.0364893	0.0234751	0.0326437	0.0470007	0.0182555	0.0249755
6	-0.00699743	-0.00197707	0.00477649	-0.00423794	-0.000577497	0.00479897	-0.00315999	0.00501086	0.0101952	-0.00384776	0.00734065	0.0128699	-0.00755663	0.0108742	0.016145	-0.00717599	0.0197497	0.0258504	-0.0111614	0.024762	0.0292821	-0.0161572	0.0142577	0.0264031
7	0.0314893	0.0255443	0.0302549	0.0251707	0.0172065	0.0244939	0.0192019	0.0121312	0.0210595	0.0159633	0.00368512	0.012917	0.0132951	-0.00525781	0.00412091	0.0198976	-0.00347085	0.00708157	0.0223027	-0.00415844	0.0061553	0.0231502	-0.00631946	0.002087
8	0.0200257	0.0178678	0.0252669	0.0219744	0.0192698	0.0255332	0.0245293	0.0196148	0.0264919	0.0230945	0.0173848	0.0235609	0.0207846	0.0122889	0.0176691	0.0210024	0.00873373	0.0124817	0.019614	0.00775711	0.0126689	0.0242312	-0.000403238	0.00431268
9	0.0110713	0.0135173	0.0122317	0.00949181	0.0116541	0.0108339	0.0130858	0.0118021	0.0139741	0.0085723	0.00923681	0.0132981	-0.0023138	0.00448028	0.00914429	-0.0132591	-0.00651803	-0.00216458	-0.0310297	-0.0232159	-0.0181698	-0.0543339	-0.0360782	-0.0314978
10	0.0976474	0.0834318	0.0854978	0.0894728	0.0752508	0.0786576	0.0912513	0.0748595	0.0772594	0.0897775	0.0716072	0.072738	0.0903428	0.0679606	0.0672756	0.093722	0.0688752	0.0670533	0.0932548	0.0676567	0.065519	0.0869434	0.0615357	0.0622476
11	0.0233452	0.0600929	0.053511	0.0195165	0.0557227	0.0490932	0.0197463	0.0551704	0.050196	0.0165627	0.0533013	0.0500645	0.0173858	0.0527916	0.0505955	0.023098	0.0552906	0.0526853	0.0324647	0.0602498	0.0558204	0.0350273	0.0617061	0.0535127
12	0.0296573	0.0146892	0.0269633	0.0274273	0.0155907	0.0259799	0.0281605	0.0192977	0.0287368	0.0275599	0.0198799	0.0291696	0.0243457	0.0202912	0.0267092	0.0224087	0.0222853	0.0244828	0.0175854	0.0221085	0.0168581	0.0119385	0.0280778	0.017736
13	0.0146415	0.024426	0.0218721	0.0191378	0.0280973	0.0259859	0.0198105	0.0276838	0.0267426	0.0209545	0.0267999	0.0270315	0.024758	0.0268055	0.0298014	0.0296032	0.0268281	0.0318754	0.0300135	0.0260372	0.033952	0.0287707	0.0294142	0.0386851
14	0.0590182	0.066405	0.0671142	0.0566439	0.0644138	0.0677825	0.0526482	0.0627168	0.0688991	0.050848	0.0592612	0.0668458	0.0497496	0.0520447	0.0603987	0.0462184	0.0455661	0.0510888	0.0416541	0.0392861	0.0415304	0.0436718	0.0385746	0.035696
15	0.0195326	0.0252962	0.0219544	0.0142748	0.019169	0.0141011	0.00902724	0.0172603	0.0103242	0.00340463	0.0119549	0.006326	-0.0035904	0.00351953	-0.00211624	-0.00731364	-0.00608557	-0.00990833	-0.0119127	-0.0150699	-0.0179003	-0.0118166	-0.0223375	-0.0246138
16	0.0696872	0.070369	0.0687664	0.0621341	0.0627367	0.0612574	0.0576904	0.0595084	0.0574995	0.0502186	0.0537972	0.052284	0.0443418	0.0495082	0.0484389	0.0416803	0.049432	0.0481225	0.0352055	0.0420121	0.0427649	0.0308317	0.033862	0.0361275
17	0.0178926	0.020243	0.0130266	0.0159907	0.0208062	0.0123671	0.0138049	0.0220477	0.0125983	0.0141731	0.0255857	0.0161125	0.0112724	0.0273402	0.0193901	0.00397375	0.0299928	0.0204014	0.00449392	0.0420517	0.0294846	-0.0101375	0.0441315	0.0322116
18	0.0007458	-0.00899199	-0.00712554	0.00211747	-0.0103739	-0.00923054	-0.000305197	-0.0115422	-0.0105207	-0.00286402	-0.0140927	-0.0128137	-0.0062964	-0.0131145	-0.0114583	-0.0127724	-0.0104126	-0.00999713	-0.0148528	-0.00907252	-0.00901391	-0.0226201	-0.0178738	-0.0191946
19	-0.00253782	0.00170127	-0.00528843	-0.00620178	0.000159123	-0.00760422	-0.0112245	-0.00425457	-0.0109102	-0.0150107	-0.0117375	-0.0181654	-0.0172521	-0.0202486	-0.0238035	-0.0202286	-0.025168	-0.027074	-0.0183012	-0.0332839	-0.0325685	-0.0256484	-0.0386989	-0.0391568
20	0.0260188	0.0240482	0.0273293	0.0273273	0.0220117	0.0269505	0.0269024	0.0208717	0.0240539	0.0250943	0.0162918	0.0186283	0.0246846	0.0137038	0.015738	0.0222742	0.00754432	0.0105121	0.0191757	0.00330346	0.00974918	0.0153845	0.000477817	0.00518565
21	0.0172049	0.0222392	0.0170044	0.0181464	0.0227725	0.0152894	0.0219492	0.0287212	0.0179492	0.0210687	0.0277749	0.016108	0.0173054	0.0273594	0.013319	0.012173	0.02792	0.0121276	-0.00131319	0.0293537	0.00822032	-0.0190213	0.0315829	0.00163555
22	0.0207628	0.0304512	0.0342125	0.0251818	0.0294756	0.0322896	0.0289711	0.031176	0.0326637	0.0370859	0.0358811	0.0352889	0.041659	0.0417993	0.0386367	0.046713	0.0445052	0.0396822	0.0574834	0.0506301	0.0442007	0.0646074	0.0521185	0.0449029
23	0.0413212	0.049428	0.0604225	0.03935	0.0487759	0.0614169	0.0392097	0.0490625	0.0646306	0.0375479	0.0484547	0.065876	0.0383121	0.0511249	0.0689494	0.0393156	0.0510946	0.0666035	0.0424028	0.0514692	0.0639803	0.047114	0.0540409	0.0640898
24	0.0290706	0.00127062	0.00921835	0.026419	0.000607113	0.00977407	0.0269544	0.00110517	0.0109193	0.0252001	-0.000194573	0.0112011	0.0263318	-0.00386332	0.00908314	0.0272617	-0.00467992	0.00873135	0.0353418	0.000949499	0.0114697	0.032999	-0.000158484	0.0109697
25	0.0355104	0.0586966	0.0662849	0.0365364	0.0540743	0.0622204	0.0414707	0.0518918	0.0626827	0.0399477	0.0493673	0.0608544	0.0429778	0.0531209	0.06388	0.0478004	0.0574786	0.0663873	0.0413085	0.0569615	0.064362	0.0461009	0.0606423	0.0640999
26	0.0239008	0.0140741	0.013988	0.0211084	0.0116313	0.013018	0.0202647	0.0106047	0.0132436	0.0214325	0.00820306	0.0110204	0.0220353	0.00794953	0.0122502	0.0227609	0.0120643	0.014272	0.0133145	0.0098059	0.00953753	0.000711774	0.00578487	0.00317501
27	0.0920049	0.0822713	0.0754918	0.073282	0.0660503	0.0591297	0.0634312	0.0560131	0.0495157	0.0608347	0.0558147	0.0489632	0.0472638	0.0507642	0.0410483	0.0310887	0.0399179	0.0311117	0.0164178	0.0406258	0.0285651	0.0257678	0.0427055	0.0298515
	ERC
	tSNR10			tSNR20			tSNR30			tSNR40			tSNR50			tSNR60			tSNR70			tSNR80
Subject	Unique store within-city PS	Shared store within-city PS	Unique store between-city PS	Unique store within-city PS	Shared store within-city PS	Unique store between-city PS	Unique store within-city PS	Shared store within-city PS	Unique store between-city PS	Unique store within-city PS	Shared store within-city PS	Unique store between-city PS	Unique store within-city PS	Shared store within-city PS	Unique store between-city PS	Unique store within-city PS	Shared store within-city PS	Unique store between-city PS	Unique store within-city PS	Shared store within-city PS	Unique store between-city PS	Unique store within-city PS	Shared store within-city PS	Unique store between-city PS
1	-0.0193709	0.00766625	-0.010611	-0.0169446	0.0131996	-0.00539691	-0.0165859	0.00896899	-0.00894764	-0.0157218	0.0117414	-0.00929238	-0.0225291	0.00706913	-0.0141953	-0.00496338	0.00891566	-0.0078942	0.0289607	0.0213557	0.00722049	0.0623407	0.0258779	0.0159039
2	0.00878329	0.0268996	0.00310642	0.00664826	0.0224066	-0.0011959	0.00602208	0.0217001	-0.00461475	0.00511691	0.0185485	-0.00566704	-0.00253291	0.0120463	-0.0111878	-0.00715313	0.00460291	-0.0172923	0.000187258	0.00064883	-0.0229994	0.00731445	0.0105639	-0.0162374
3	-0.00600136	0.000993074	0.000125684	0.00234273	0.0077889	0.00627836	0.00175767	0.0124679	0.0124727	-0.00096038	0.01104	0.0100773	-0.0104875	0.0106794	0.00867276	-0.0193045	0.00840003	0.00266985	-0.0237612	0.00246787	-0.00159576	-0.0212174	0.00203671	-0.00507633
4	0.0342416	-0.00525692	-0.00808361	0.0342416	-0.00525692	-0.00808361	0.0342416	-0.00525692	-0.00808361	0.0342416	-0.00525692	-0.00808361	0.0342416	-0.00525692	-0.00808361	0.0342416	-0.00525692	-0.00808361	0.0342416	-0.00525692	-0.00808361	0.00778415	-0.00247891	-0.0174639
5	0.0160472	0.0304863	0.0340867	0.0164474	0.0322786	0.0353782	0.0203053	0.030894	0.0349198	0.024227	0.0362688	0.0394867	0.0247135	0.0343233	0.0396342	0.0117662	0.0249001	0.0299082	0.0129865	0.0179232	0.0229613	0.0163456	0.0208862	0.030676
6	0.000688502	0.0393257	0.0416658	0.000688502	0.0393257	0.0416658	0.000688502	0.0393257	0.0416658	0.000688502	0.0393257	0.0416658	0.000688502	0.0393257	0.0416658	0.000688502	0.0393257	0.0416658	-0.00463841	0.0450297	0.0508599	-0.0106331	0.0473086	0.0529955
7	0.0121547	0.0224923	0.00964428	0.0213033	0.0316866	0.016818	0.0252784	0.0341209	0.0177099	0.0297266	0.0413849	0.0220323	0.0316346	0.0421216	0.0247023	0.0351277	0.0461447	0.0250209	0.0194389	0.0597542	0.0341561	-0.00467561	0.0395537	0.00768796
8	0.013007	0.0112349	0.029663	0.0135039	0.0134739	0.0305082	0.0165766	0.0142553	0.0324998	0.0179523	0.0185479	0.0375401	0.0147889	0.0129087	0.0338521	0.0190008	0.0134315	0.0343812	0.013099	0.012875	0.0268258	0.0229006	0.0127205	0.0353155
9	-0.0118727	-0.00148839	0.00561493	-0.0142371	-0.00335664	0.0068462	-0.0130605	-0.00438503	0.00869994	-0.0109473	-0.00546165	0.010638	-0.0112439	-0.00353007	0.00872087	-0.00546752	-0.00042876	0.00982585	-0.00605076	0.0075512	0.0152744	-0.00461239	0.0107518	0.0232568
10	0.00293888	-0.000539742	0.000630178	0.00167176	-0.000363028	-0.00058407	0.00152087	0.0061304	0.00115783	-0.00267214	0.00255303	-0.000324412	-0.000169901	-0.00146866	-0.00292399	0.0077709	-0.0019283	-0.00985787	-0.00253412	-0.00683882	-0.0135946	-0.0159169	-0.00297117	-0.0203046
11	0.0157476	0.00024514	-0.0137082	0.013845	0.00239286	-0.012212	0.0146248	0.00287519	-0.0126183	0.0122556	0.00356476	-0.010907	0.0114649	0.00934441	-0.00243531	0.00878748	0.0129049	0.00225852	0.00764518	0.0204428	0.0129257	-0.00622625	0.0265537	0.0179484
12	-0.00725179	0.0150498	0.0056621	-0.00955917	0.0157355	0.00695516	-0.019043	0.013572	0.00513114	-0.0251865	0.0145509	0.00470523	-0.0262828	0.0121849	-0.000871947	-0.0331387	0.00416137	-0.0141256	-0.0175444	4.19746e-05	-0.0186301	0.0214191	0.027734	0.00557573
13	-0.0109259	0.0148761	0.00821755	-0.0158463	0.0149978	0.00784273	-0.0123148	0.0166397	0.00933951	-0.00745137	0.0154451	0.00776745	-0.00705647	0.0102891	0.00117812	-0.0054966	0.00960236	0.00133098	-0.00649187	0.0125649	0.00823189	-0.0143215	0.0167025	0.0206438
14	0.0214171	0.0177146	0.00984585	0.023759	0.0219053	0.0153562	0.0216031	0.0224782	0.0173722	0.00795359	0.0206239	0.0180019	-0.000306555	0.0199797	0.0165858	-0.00277284	0.0302731	0.0284696	0.00380918	0.0349454	0.0334707	0.0227656	0.0332309	0.0354636
15	-0.0176313	-0.00592846	-0.0105542	-0.0175594	-0.00495459	-0.00886408	-0.0120632	-0.000861121	-0.00507407	-0.00620126	-0.00329656	-0.00519462	-0.00675667	0.00452744	0.00262244	-0.0105697	0.00589432	0.00744957	-0.0133802	0.00121503	-0.00231738	-0.0124853	0.0064803	-0.00262057
16	0.00637272	0.00612285	0.00441955	0.00891768	0.00805227	0.00704968	0.0137749	0.0130584	0.0120472	0.0108188	0.0103408	0.0102927	0.0110473	0.0154791	0.0182604	0.0167448	0.0222946	0.02927	0.0153277	0.0311707	0.0397898	0.00624082	0.0299717	0.0324962
17	-0.0383572	-0.000754784	0.00955862	-0.03813	0.00154154	0.0118039	-0.0464456	0.00126934	0.0116553	-0.0549123	-0.00161053	0.00891032	-0.0494199	-0.00270024	0.00796601	-0.0435172	-0.00103806	0.0108436	-0.0394672	0.0084921	0.0205688	-0.0320959	0.0123211	0.0262035
18	0.0037668	0.00844986	0.00532879	0.00109833	0.00818184	0.00421361	0.00177712	0.00871413	0.00510537	0.00328463	0.0118187	0.0067541	0.0112319	0.0160559	0.0117064	0.0120089	0.0141441	0.0134046	0.0214656	0.0284928	0.0240612	0.00618259	0.0383221	0.029499
19	0.000984941	-0.00648712	-0.00824295	0.000984941	-0.00648712	-0.00824295	0.00645316	-0.00696545	-0.0093722	0.00648007	-0.00683977	-0.0103133	-0.000443262	-0.00626403	-0.0129404	-0.00226584	-0.00285017	-0.0103265	-0.0132864	-0.011204	-0.0103891	-0.0513233	-0.0238494	-0.00546677
20	0.0172698	-0.0001349	-0.00631957	0.0162585	-0.000547093	-0.00677274	0.0115013	-4.83902e-05	-0.00552448	0.0137246	0.010404	0.00424416	0.0108329	0.00848848	0.00324249	0.00676465	0.00275295	-0.000650482	0.0154188	-0.00175443	-0.000910879	0.0150191	0.000194111	-0.00297304
21	0.0128444	-0.000829162	-0.0199503	0.00501032	-0.000395472	-0.0175743	0.00644614	0.00157315	-0.015157	0.00701686	-0.000819727	-0.0102017	0.00802715	-0.00161993	-0.00443504	0.00619748	0.00232831	0.00982456	0.00201642	0.000844179	0.0153943	0.0172032	0.00867672	0.0231915
22	0.00141686	-0.00921967	-0.00126379	-0.00131172	-0.00826052	-0.00158019	0.000234238	-0.00559079	0.0025872	-0.00611169	0.00127156	0.00466111	-0.00330478	0.000122071	0.00573163	-0.00330549	0.00448253	0.0117331	0.000645444	0.00648514	0.0182361	0.00181105	0.012049	0.0312219
23	0.000535366	0.00893653	-0.00423601	-0.0015045	0.0118516	-0.00144986	-0.00546463	0.0150839	0.00268465	-0.0120263	0.0114882	-0.00217707	-0.015257	0.0088338	-0.00484616	-0.0275936	-0.00162801	-0.0085193	-0.0393785	-0.00662502	-0.0140462	-0.0652504	-0.00825706	-0.0161827
24	-0.000874922	-0.0224588	-0.0114495	-0.00353217	-0.0228632	-0.0108811	-0.00264801	-0.0175507	-0.00638432	-0.00812805	-0.0166036	-0.00919451	-0.0137089	-0.0214979	-0.0174291	-0.000605791	-0.0201846	-0.0155558	0.00682214	-0.00945761	-0.00722223	0.0186907	0.0100018	0.000204677
25	0.00411037	0.00567716	0.00222082	0.00739287	0.0122127	0.00871907	0.00903701	0.0173926	0.0144983	0.00908419	0.0194794	0.0165332	0.0107347	0.0141853	0.0107588	0.0148941	0.0182823	0.0123626	0.0031151	0.00986572	0.00446256	0.000581473	0.00311856	0.000387317
26	0.00467233	0.00642429	0.0183685	0.000276952	0.00850825	0.0191339	-0.00589539	0.00956265	0.0182467	-0.00688732	0.0106802	0.0188522	-0.0136573	0.0102182	0.0144748	-0.0175788	0.00749531	0.0128977	-0.0248041	0.00642793	0.0129493	-0.0353053	-0.00169441	0.0111482
27	-0.00975524	0.00606895	0.00811269	-0.0150117	0.00417539	0.00430857	-0.0191608	0.00212024	0.00031327	-0.0237984	-0.00156807	-0.00266893	-0.0168679	-0.00278373	-0.0066361	-0.0202365	-0.0115082	-0.014667	-0.0246776	-0.0216467	-0.0281536	-0.0265947	-0.00169752	-0.0135394
	PRC
	tSNR10			tSNR20			tSNR30			tSNR40			tSNR50			tSNR60			tSNR70			tSNR80
Subject	Unique store within-city PS	Shared store within-city PS	Unique store between-city PS	Unique store within-city PS	Shared store within-city PS	Unique store between-city PS	Unique store within-city PS	Shared store within-city PS	Unique store between-city PS	Unique store within-city PS	Shared store within-city PS	Unique store between-city PS	Unique store within-city PS	Shared store within-city PS	Unique store between-city PS	Unique store within-city PS	Shared store within-city PS	Unique store between-city PS	Unique store within-city PS	Shared store within-city PS	Unique store between-city PS	Unique store within-city PS	Shared store within-city PS	Unique store between-city PS
1	0.0415494	0.0387285	0.0263698	0.0412947	0.0423193	0.0288821	0.044791	0.0421108	0.0306584	0.0435472	0.0324152	0.0236944	0.0380677	0.0248811	0.0199976	0.0319977	0.0139836	0.0142799	0.0347356	0.0108117	0.0144328	0.0285697	-0.000471392	0.00932734
2	0.0144656	0.00623274	0.0040434	0.0137181	0.00382944	0.00224876	0.0145529	0.00417588	0.00456987	0.0183736	0.00376978	0.00741599	0.0182717	0.00923059	0.0154934	0.0207055	0.0105794	0.0198997	0.0350483	0.0112574	0.0271101	0.0348618	0.00237865	0.0237207
3	0.00842232	0.0125072	0.0147986	0.0138377	0.0144335	0.0155596	0.0203441	0.0163982	0.0167276	0.0257749	0.0161012	0.0173819	0.024456	0.0127013	0.0137306	0.0188388	0.00785689	0.0101431	0.0218135	0.00885975	0.00585254	0.0120924	0.00634538	-0.00322217
4	0.0277757	-0.0110163	-0.017057	0.0277757	-0.0110163	-0.017057	0.0277757	-0.0110163	-0.017057	0.0277757	-0.0110163	-0.017057	0.0277757	-0.0110163	-0.017057	0.0277757	-0.0110163	-0.017057	0.0277757	-0.0110163	-0.017057	0.0277757	-0.0110163	-0.017057
5	0.00789569	0.0118611	0.0108006	0.0107784	0.0168791	0.0168994	0.0144699	0.0197644	0.0218181	0.0184904	0.0226149	0.0235687	0.0211122	0.0241822	0.0247036	0.0277538	0.0244164	0.0245789	0.0362225	0.0282247	0.0291533	0.0459845	0.0244641	0.0288007
6	-0.00330785	-0.0068523	-0.00600253	-0.00330785	-0.0068523	-0.00600253	-0.00330785	-0.0068523	-0.00600253	-0.00330785	-0.0068523	-0.00600253	-0.00330785	-0.0068523	-0.00600253	-0.00330785	-0.0068523	-0.00600253	-0.00330785	-0.0068523	-0.00600253	-0.00330785	-0.0068523	-0.00600253
7	0.0139345	0.0124014	0.0110298	0.0134594	0.0145433	0.0131624	0.0125492	0.0147357	0.0140613	0.0108619	0.0156008	0.0160162	0.0157471	0.0204938	0.0227766	0.0184493	0.0253482	0.0278324	0.0330799	0.0408336	0.0432104	0.0395612	0.0552583	0.0609964
8	-0.0032013	0.0166465	0.00502579	-0.0041641	0.0174479	0.00493039	-0.00607074	0.016783	0.00520863	-0.00785509	0.0171876	0.00547737	-0.0095694	0.0184092	0.00549478	-0.0162695	0.0189409	0.00240981	-0.0214998	0.0143883	-0.00128184	-0.0223134	0.00777694	-0.00409164
9	0.0054694	0.0131475	0.0267411	0.00628668	0.0141254	0.0279689	0.00705331	0.013624	0.0292789	0.00856835	0.0130778	0.0304207	0.00765817	0.00986639	0.0308718	0.00784293	0.00807116	0.0282927	0.0109664	0.00815466	0.0282235	0.0121543	-0.00137412	0.0225754
10	0.00414499	0.0155245	0.0103198	0.00320241	0.015862	0.0101521	-0.000440388	0.014627	0.00886128	-0.00177343	0.0167399	0.00959158	-0.00234734	0.0201887	0.013224	0.00250352	0.0277077	0.0197407	0.00129563	0.0304345	0.0222967	0.00571118	0.0384279	0.0322035
11	-0.00140624	0.0269753	0.0188725	0.0016971	0.0306643	0.0233548	0.00256304	0.0283486	0.0210872	0.00270669	0.0252416	0.018179	0.009596	0.0251798	0.0138774	0.0176874	0.0285715	0.0126932	0.0177036	0.0392036	0.0132719	0.000161172	0.0258485	-0.000307885
12	-0.0221034	-0.00416379	-0.0217172	-0.0221034	-0.00416379	-0.0217172	-0.0225286	-0.00387123	-0.0228767	-0.0217251	-0.00372347	-0.0232125	-0.0204838	-0.00311152	-0.0233231	-0.01641	-0.00138606	-0.0205728	-0.0100816	0.000783066	-0.0170184	-0.00376481	-0.0082156	-0.0267508
13	-0.00328776	-0.00571119	-0.00710564	-0.00328776	-0.00571119	-0.00710564	-0.00483101	-0.00642644	-0.00836687	-0.0048559	-0.00527565	-0.00746346	-0.00477342	-0.00600138	-0.00786063	-0.00485961	-0.0046003	-0.00464917	-0.0129109	-0.00559197	-0.00333716	-0.0204029	0.00444044	0.0074164
14	0.0360775	0.00867723	0.0131056	0.0339007	0.00698873	0.0106006	0.0338068	0.00868857	0.0129793	0.0334381	0.00923853	0.0156368	0.0404711	0.00794422	0.0142423	0.0424422	0.00671605	0.0144778	0.036386	0.00431353	0.0146318	0.0344753	-0.00194976	0.0122593
15	0.00260347	-0.00437131	0.000809356	0.00635871	-0.00221622	0.00291658	0.00782766	-0.00201835	0.00284591	0.00678245	-0.00262495	0.00238951	0.00697425	-0.00651786	-0.000400809	0.00230912	-0.00874156	-0.000829362	0.00480023	-0.012627	-0.00565839	0.0018572	-0.0154557	-0.00918973
16	0.0239988	0.0349453	0.0268093	0.0289321	0.0428963	0.0338391	0.0325007	0.0469356	0.0384041	0.0323824	0.0499975	0.0408845	0.0335607	0.0538676	0.0422407	0.0355565	0.059359	0.044683	0.0394016	0.0655547	0.0485363	0.0419263	0.0786277	0.0609228
17	-0.0377587	-0.0037115	0.00181846	-0.0383217	-0.00379258	0.00158311	-0.0381922	-0.00594858	3.94874e-05	-0.0357967	-0.00985766	-0.00369521	-0.0386262	-0.0145355	-0.00886927	-0.0447952	-0.0228136	-0.0185732	-0.0546386	-0.0271852	-0.0161022	-0.0330697	-0.0193238	0.001203
18	0.000110115	0.0103867	0.019461	0.00462986	0.0150437	0.0228936	0.00580606	0.015017	0.022836	0.00792742	0.0148906	0.0244065	0.00651053	0.0146223	0.0230717	0.00578835	0.0165249	0.0224637	0.0124482	0.0167858	0.0191332	0.0199214	0.0231853	0.0273072
19	0.0219339	0.00969351	0.00662218	0.0219339	0.00969351	0.00662218	0.0219339	0.00969351	0.00662218	0.0229972	0.0113961	0.00710861	0.0231352	0.0126325	0.00752351	0.0196311	0.00920671	0.00262661	0.0169152	0.00673147	-0.00277215	0.0278168	0.0125909	0.00382134
20	0.00278192	-0.006054	0.00734622	0.00282604	-0.00668064	0.00787917	0.000167746	-0.0065911	0.0098142	-0.00171787	-0.00481918	0.011984	-0.00486157	-0.00651684	0.0100579	-0.0037767	-0.00454689	0.0105321	-0.00385617	-0.00602478	0.00763905	-0.0130923	-0.00607333	0.00521749
21	-0.015018	0.0111168	0.0103743	-0.0133659	0.0122949	0.0121739	-0.0103652	0.014393	0.0141869	-0.0098831	0.0146139	0.0140799	-0.00780487	0.0149573	0.0164066	-0.00594477	0.0155568	0.0170921	0.000399556	0.0149442	0.0178452	0.00476276	0.00892759	0.014034
22	-0.00452463	-0.00303378	-0.00258424	-0.002986	-0.00182471	-0.0011013	-0.00125674	0.000103505	0.00155582	0.00380956	0.00152209	0.00414966	0.010536	0.00512177	0.0101414	0.0174758	0.00917353	0.0157892	0.0219773	0.0116214	0.0184579	0.0184624	0.0192623	0.0269275
23	0.0125784	0.0093631	0.0145981	0.0119245	0.0075603	0.0138494	0.0129939	0.0113717	0.0173424	0.0174384	0.0151745	0.021507	0.0211807	0.0170356	0.0210057	0.0189845	0.0208957	0.0230968	0.00838654	0.0201973	0.0204169	0.0105132	0.0206417	0.0222415
24	0.0793875	0.00457723	0.00268271	0.0810227	0.0066758	0.00341014	0.0711407	0.00603505	0.00161664	0.0594479	0.00271342	-0.00165745	0.0472323	0.00102694	-0.00311236	0.0398144	0.00339964	-0.00443583	0.038091	0.00630637	-0.00303651	0.0342167	0.0103717	0.00274683
25	-0.0269438	0.00659598	-0.00499002	-0.0299709	0.00466962	-0.0058974	-0.0281578	0.00737506	-0.00143631	-0.0277462	0.00827585	0.00134864	-0.0262452	0.00675588	9.14869e-05	-0.0290151	0.00724195	-0.00058022	-0.0300203	0.00899291	0.000630924	-0.043554	0.00736295	-0.00666087
26	0.0117871	0.00549444	0.0023405	0.0119005	0.00649387	0.00310545	0.0136511	0.00783384	0.00458222	0.0145504	0.00973967	0.00614448	0.01474	0.0106308	0.00743839	0.0134473	0.0107261	0.00878149	0.01219	0.00835379	0.00817886	0.0211464	0.00648271	0.00497451
27	0.0262006	0.0200739	0.0154644	0.0227477	0.0178345	0.0129669	0.0200878	0.0158621	0.0108021	0.0167625	0.0148361	0.0100625	0.0148876	0.0133117	0.00965713	0.0117508	0.0144162	0.011793	0.012558	0.0227297	0.0221167	0.0262493	0.0333198	0.0371153

## Sheet: Supp.fig2
Supp.fig2a								Supp.fig2b	CA1																										Supp.fig2c
Subject	CA1			CA2/3/DG				Subject	tSNR10			tSNR20			tSNR30			tSNR40			tSNR50			tSNR60			tSNR70			tSNR80					Subject	Number of trials pairs
	Unique store within-city PS	Shared store within-city PS	Unique store between-city PS	Unique store within-city PS	Shared store within-city PS	Unique store between-city PS			Unique store within-city PS	Shared store within-city PS	Unique store between-city PS	Unique store within-city PS	Shared store within-city PS	Unique store between-city PS	Unique store within-city PS	Shared store within-city PS	Unique store between-city PS	Unique store within-city PS	Shared store within-city PS	Unique store between-city PS	Unique store within-city PS	Shared store within-city PS	Unique store between-city PS	Unique store within-city PS	Shared store within-city PS	Unique store between-city PS	Unique store within-city PS	Shared store within-city PS	Unique store between-city PS	Unique store within-city PS	Shared store within-city PS	Unique store between-city PS				Unique store within-city PS	Shared store within-city PS	Unique store between-city PS
1	0.0232141	0.0154296	0.0140803	0.0517881	0.026312	0.0193416		1	0.00934249	0.00471892	0.00586917	0.0131834	0.00525834	0.00636425	0.0159423	0.00963915	0.0120935	0.0200494	0.0120403	0.0132268	0.0280051	0.0170546	0.0149885	0.0313109	0.0194716	0.0144956	0.0381709	0.0264169	0.0198872	0.0297085	0.0288372	0.0257177			1	86	171	293
2	-0.0209599	-0.0298129	-0.0158261	0.00331642	-0.0181798	-0.0288519		2	-0.00334213	-0.0236184	-0.0113331	-0.00651836	-0.0246287	-0.0123354	-0.0139858	-0.0227257	-0.0119957	-0.0237545	-0.0301696	-0.0175228	-0.0265682	-0.0284369	-0.0152105	-0.0276357	-0.0286024	-0.0161071	-0.0364035	-0.0343137	-0.018171	-0.0294711	-0.0460075	-0.0239332			2	87	173	298
3	0.0219549	0.0191006	0.0164906	-0.00726088	-0.000225418	-0.0178587		3	0.0217251	0.0125327	0.0105154	0.0227373	0.0170649	0.0158404	0.0205145	0.0185982	0.0167773	0.0178477	0.020598	0.0187573	0.0139852	0.0202879	0.0171063	0.0263946	0.0220002	0.0168663	0.0226535	0.0168751	0.0133827	0.029781	0.0248475	0.0226793			3	97	197	340
4	0.0048478	-0.00736733	-0.0104443	0.00249192	-0.0240789	-0.0198903		4	5.11739e-05	-0.0047479	-0.00845695	5.11739e-05	-0.00446865	-0.00805873	5.11739e-05	-0.00449482	-0.00806687	0.00321351	-0.00253836	-0.00829637	0.00339426	-0.00436079	-0.0117499	0.00637963	-0.00485505	-0.0116756	0.0160053	-0.00379165	-0.00173501	0.00963617	-0.0296814	-0.0255152			4	101	202	349
5	0.0200489	0.0145336	0.00389206	-0.0195588	-0.0109259	-0.0157899		5	0.00788799	-0.00595695	-0.0187091	0.0155041	0.00365562	-0.00948818	0.0207588	0.00707484	-0.00740543	0.022669	0.0150611	0.0011324	0.0255509	0.0232882	0.0100291	0.0205073	0.0240314	0.0142914	0.0231069	0.0252246	0.0185757	0.0244058	0.0238898	0.0227105			5	69	133	219
6	0.0032039	0.00347517	-0.00168728	0.0146115	0.0087872	0.0127166		6	0.00159616	-0.00122271	-0.00170427	0.00220992	-0.000445276	-0.00133814	0.00239797	-0.000875165	-0.00238862	0.00456652	-0.0032797	-0.0058948	-0.0039362	-0.00517048	-0.0113051	-0.00881528	-0.00645777	-0.0177876	0.00571967	0.0121858	0.00611461	0.0218925	0.0330667	0.0208057			6	100	201	350
7	0.0329801	0.0385142	0.035176	0.0342504	0.0109978	0.0180628		7	0.0253087	0.0144086	0.0125878	0.0300611	0.0185731	0.017636	0.0296638	0.0196998	0.0190425	0.0329291	0.0282584	0.0278056	0.0317356	0.0367834	0.0338604	0.036637	0.0533894	0.0476736	0.039745	0.0665831	0.0614969	0.0377605	0.0704179	0.0613048			7	102	204	351
8	0.0474001	0.0242724	0.0199581	0.0097468	0.00634343	-0.00198844		8	0.0425339	0.0240615	0.0179354	0.0493787	0.0259288	0.0223477	0.0531269	0.024435	0.0219934	0.0565939	0.0249851	0.0220247	0.060728	0.028122	0.0248022	0.0490988	0.0273074	0.0221803	0.0324362	0.0153408	0.0154785	0.0353048	0.0239986	0.0129027			8	94	186	333
9	0.0406128	0.0133991	0.00585493	0.0273048	0.0285194	0.0331916		9	0.0304412	0.0140087	0.00681962	0.0320189	0.0116757	0.00646047	0.0418609	0.0134914	0.00818183	0.0521462	0.0179026	0.0112593	0.0505053	0.0158195	0.00911697	0.0438051	0.0106932	0.00262772	0.0385434	0.00846563	-0.00257708	0.0355814	0.0151357	0.00495061			9	99	202	353
10	-0.000833318	-0.00959793	-0.00459264	-0.00410082	-0.00552243	-0.00275612		10	-0.00386707	0.00100722	0.00631394	-0.00383491	-0.00298605	0.00235378	-0.00268818	-0.00626203	-0.00254202	-0.00111863	-0.00890554	-0.00392375	-0.00513961	-0.00833437	-0.00207431	-0.00309537	-0.00818202	0.00103034	0.00315569	-0.0185666	-0.0142003	0.00992155	-0.0245541	-0.0236987			10	63	134	232
11	0.0204742	0.0180462	0.0197105	0.0740978	0.00540011	0.0217665		11	0.0233625	0.0227454	0.0248091	0.0234469	0.0196981	0.0205071	0.0212236	0.0175423	0.0193209	0.0192615	0.0168194	0.0177989	0.0197767	0.017015	0.0194767	0.0118099	0.0124726	0.0142694	0.0194229	0.0144764	0.0173451	0.0254897	0.0236004	0.0241566			11	94	183	317
12	0.0176475	0.00628212	0.0124362	0.0249098	0.0214869	0.0138845		12	0.00117112	0.00445962	0.00316876	0.00867173	0.00451522	0.00664042	0.0103018	0.00613431	0.00819911	0.0121771	0.00806296	0.0134458	0.0173887	0.0107297	0.0179803	0.0251432	0.00681864	0.0154532	0.033143	0.00424912	0.0154565	0.0331834	0.00528739	0.0191456			12	83	154	272
13	-0.0112898	-0.0065395	-0.0102409	-0.00615893	0.00504833	-0.00149871		13	-0.006027	-0.000248451	-0.00570154	-0.00250628	0.000531241	-0.00292594	-0.00757193	-0.00403988	-0.00891812	-0.011576	-0.0111055	-0.0153705	-0.0132052	-0.00956596	-0.0151577	-0.0122803	-0.00912363	-0.0117257	-0.00919529	-0.00509246	-0.008895	-0.0279563	-0.0136714	-0.0132328			13	90	176	312
14	0.0381588	0.0198423	0.0085705	0.0236257	0.0120949	0.0119146		14	0.0334961	0.0187686	0.0127879	0.0319202	0.0206668	0.0116305	0.0332482	0.0223884	0.0115836	0.0373948	0.0171027	0.00555879	0.0412719	0.0172904	0.00862419	0.0472002	0.0214926	0.0123312	0.040538	0.0189115	0.00358282	0.0402014	0.0221179	0.00246502			14	91	163	286
15	-0.0115104	-0.00875814	-0.0138176	0.000858023	-0.000932062	-0.00852166		15	0.00419469	-0.00290611	0.000398693	0.00236904	0.000555643	0.00113536	-0.00375715	-0.00216011	-0.00173758	-0.0046238	0.000275904	-0.00345082	-0.00820069	-0.00341125	-0.00914611	-0.0197521	-0.012778	-0.0227724	-0.0249257	-0.0232222	-0.0365158	-0.0373877	-0.026419	-0.038452			15	91	189	322
16	-0.00501869	-0.00257703	-0.0143398	0.0174586	0.000423069	0.00117445		16	0.00501576	0.00931207	-0.000532595	0.00955614	0.00920102	-0.00247497	0.0037472	0.00891422	-0.00321568	-0.00240155	0.00262552	-0.0098474	-0.0122259	-0.00380609	-0.0185506	-0.0216023	-0.0119991	-0.0286346	-0.00653817	-0.0142665	-0.0235836	-0.0157007	-0.0205973	-0.0278788			16	92	179	307
17	0.0441765	0.00946091	0.00402498	0.0128238	0.00368835	0.0102975		17	0.0301169	0.00889532	-0.000445768	0.0401866	0.0145993	0.00312938	0.0447728	0.0135638	0.00481026	0.0499432	0.0128064	0.00394471	0.0561347	0.00798092	0.00302256	0.0558241	0.00433177	0.0038884	0.0395096	0.00320309	0.00420141	0.0369241	0.0103066	0.00964889			17	82	171	291
18	-0.040405	-0.0286155	-0.0253343	-0.0228463	-0.0165431	-0.0150439		18	-0.0401604	-0.0249663	-0.0210911	-0.0356081	-0.0270014	-0.0229231	-0.0329634	-0.0268018	-0.0236961	-0.0371289	-0.0219899	-0.0209229	-0.0399414	-0.0277032	-0.0231823	-0.0457286	-0.0219471	-0.0194044	-0.0497332	-0.0372741	-0.0356222	-0.0419764	-0.0412401	-0.0358323			18	94	188	325
19	0.00981038	0.00349954	-0.00559548	0.012829	0.00860371	0.0184375		19	0.00679163	0.0108495	0.00851967	0.0107159	0.00869212	0.00609765	0.0142706	0.00820868	0.00496157	0.0163584	0.00897667	0.00254731	0.0197584	0.0122412	0.00168215	0.017637	0.0110748	-0.00427245	0.0108101	-0.00665778	-0.0215706	-0.017859	-0.0253889	-0.0427291			19	104	199	340
20	0.0011671	-0.000692262	-0.00713151	-0.000842311	-0.0124845	-0.0153299		20	0.00687091	0.00161103	-0.00333385	0.00566363	0.000858117	-0.0030495	0.00470101	0.00339101	-0.00204568	0.000897483	3.25065e-05	-0.00396389	-0.000910106	-0.00148097	-0.00546718	-0.00684854	-0.0078213	-0.0146226	-0.00710472	-0.00623556	-0.0191566	0.00606716	0.00410708	-0.00541275			20	79	180	298
21	0.014756	-0.004039	0.010178	-0.0126494	0.00117539	-0.0161633		21	0.00862524	-0.00526589	0.00452973	0.00864498	-0.00310154	0.00503567	0.00625591	-0.00356272	0.00492585	0.0102823	-0.00462625	0.00472896	0.0168681	-0.00443143	0.00916545	0.0137824	-0.00175269	0.0166562	0.0205797	-0.0061858	0.0165068	0.0330091	-0.00338571	0.019875			21	85	171	293
22	-0.0181518	0.000909433	0.00190308	0.0262393	0.00271199	0.00380655		22	-0.019394	-0.00935755	-0.00800414	-0.0235045	-0.00850155	-0.00785095	-0.0247154	-0.00686324	-0.00419923	-0.0192762	0.000874627	0.00108207	-0.0158978	0.00227487	0.00436975	-0.0183412	0.00607155	0.00680222	-0.0139594	0.0127609	0.0126172	-0.0101258	0.0100159	0.0104077			22	91	176	315
23	0.0130651	-0.0155367	-0.0310292	0.0299446	-0.00642689	0.00383254		23	0.0267563	-0.00870216	-0.019675	0.0238776	-0.0100787	-0.0243649	0.0188512	-0.00764587	-0.0268266	0.0128667	-0.0119281	-0.0286765	0.00885148	-0.0173333	-0.0349729	0.00258425	-0.0241965	-0.0396878	-0.00048672	-0.02812	-0.0430303	0.0112199	-0.0162887	-0.0309997			23	95	191	330
24	0.025017	0.0144017	0.0157606	0.0181841	0.00334202	0.00220209		24	0.0213082	-0.00457345	0.002196	0.0156481	-0.00381786	0.00237703	0.0212984	0.0021074	0.0054383	0.0241626	0.011267	0.0126267	0.0239767	0.0185257	0.0183247	0.0257445	0.0240856	0.021053	0.0279258	0.0302454	0.0288409	0.0400717	0.0373743	0.0352285			24	92	185	311
25	0.0258912	0.0245444	0.0018617	0.00251803	-0.000404329	0.000306135		25	0.0263449	0.0305629	0.00829905	0.0287599	0.0336793	0.0122803	0.0267336	0.0294097	0.00882735	0.0262677	0.0242426	0.00508218	0.0255409	0.0234961	0.00080879	0.0274178	0.0246432	-0.00182016	0.0238757	0.0163729	-0.00880094	0.0221887	0.0139485	-0.00978297			25	103	206	356
26	-0.023055	-0.0226703	-0.0197839	-0.0217653	-0.0117759	-0.0090744		26	-0.0149916	-0.018234	-0.0155209	-0.015527	-0.0167869	-0.015379	-0.0176676	-0.0176879	-0.014136	-0.0147811	-0.0176825	-0.0144724	-0.0204988	-0.0194917	-0.0173209	-0.0149551	-0.0227327	-0.0190905	-0.0302259	-0.029746	-0.0279642	-0.0557933	-0.0390004	-0.034387			26	89	174	299
27	0.0506913	0.0180652	0.0195547	0.0173875	0.0204463	0.0226237		27	0.0347563	0.00992796	0.0105933	0.0372314	0.0108733	0.0133799	0.0427485	0.0131994	0.0180959	0.0372908	0.01217	0.0175675	0.0446696	0.0198945	0.0257182	0.0548643	0.0219513	0.0240294	0.077241	0.0231869	0.0245201	0.0767283	0.0333179	0.0225333			27	98	198	336
									CA2/3/DG
								Subject	tSNR10			tSNR20			tSNR30			tSNR40			tSNR50			tSNR60			tSNR70			tSNR80
									Unique store within-city PS	Shared store within-city PS	Unique store between-city PS	Unique store within-city PS	Shared store within-city PS	Unique store between-city PS	Unique store within-city PS	Shared store within-city PS	Unique store between-city PS	Unique store within-city PS	Shared store within-city PS	Unique store between-city PS	Unique store within-city PS	Shared store within-city PS	Unique store between-city PS	Unique store within-city PS	Shared store within-city PS	Unique store between-city PS	Unique store within-city PS	Shared store within-city PS	Unique store between-city PS	Unique store within-city PS	Shared store within-city PS	Unique store between-city PS
								1	0.0467127	0.0100278	0.00874421	0.0410876	0.00965462	0.00526106	0.04097	0.0125082	0.00549824	0.0450879	0.0177671	0.00968348	0.0464473	0.0195924	0.0115538	0.0545588	0.0279275	0.0189333	0.0685763	0.0455378	0.0357285	0.0708642	0.0674804	0.0593301
								2	0.0255	-0.00971521	-0.0176193	0.02243	-0.00943057	-0.0157157	0.0187425	-0.0145284	-0.0188348	0.00942975	-0.0190863	-0.0231901	0.00452721	-0.0193357	-0.0257067	-0.00892105	-0.0257519	-0.0378424	-0.0196854	-0.023352	-0.0429528	-0.0254916	-0.0242384	-0.0489538
								3	0.00153106	-0.00287591	-0.0162121	-0.00332476	-0.00262124	-0.0185719	-0.00630143	-0.00223713	-0.0207796	-0.00341219	0.00261177	-0.0151888	-0.00663699	0.00323204	-0.0137519	-0.00853484	0.00385689	-0.0133891	-0.0171845	-0.00120338	-0.0224976	-0.0142234	-0.00256638	-0.0224784
								4	0.00204153	-0.0192522	-0.017678	0.00204153	-0.0201763	-0.0177918	0.00204153	-0.019481	-0.0175226	0.00172509	-0.0245622	-0.0227326	0.00173784	-0.0271393	-0.0257238	0.00978447	-0.0299053	-0.024982	0.00966697	-0.0293796	-0.0204778	-0.00910362	-0.0227355	-0.0122139
								5	-0.0220304	-0.0169409	-0.0204467	-0.0300628	-0.0200931	-0.0230229	-0.0301104	-0.0220252	-0.0250699	-0.0238345	-0.0158724	-0.02069	-0.0268417	-0.0143109	-0.0185747	-0.0179323	-0.00442428	-0.00836546	-0.0122471	0.00179172	-0.00527805	0.00658914	0.00446817	-0.00487116
								6	0.00809382	0.00279331	0.00616879	0.00899595	0.00349825	0.00675457	0.00899586	0.00255073	0.00642997	0.00825237	0.000877374	0.00370826	0.0134216	0.00683579	0.0103027	0.0227955	0.0219971	0.0238125	0.0307054	0.0268746	0.0292942	0.0156314	0.00487048	0.0152619
								7	0.0227275	-0.0031981	0.00465509	0.023871	-0.00435452	0.00558489	0.0279237	0.00264787	0.010602	0.0314849	0.0088587	0.015563	0.031181	0.0109536	0.0164634	0.042985	0.0220404	0.0285458	0.0455421	0.026414	0.0322557	0.0482881	0.0246206	0.0308327
								8	-0.00564696	-0.00252005	-0.00971938	-0.0035543	0.00207366	-0.00687407	-0.00173479	0.00608617	-0.00387637	0.00420794	0.00839446	-0.00154614	0.010486	0.00652003	0.000466396	0.0115925	0.00334157	-0.00243838	0.0199472	0.0132485	0.00479764	0.0426768	0.0136031	0.00328276
								9	0.0159166	0.0316824	0.0257431	0.0210328	0.033623	0.0314215	0.0218928	0.0326569	0.0302212	0.0258095	0.0275295	0.0300535	0.0281271	0.0217289	0.0301402	0.0303423	0.0205322	0.0353777	0.0351971	0.0296654	0.042263	0.0401206	0.0307369	0.0403125
								10	-0.0130116	0.00856938	0.0027196	-0.0095311	0.00402515	-0.000198491	-0.00987416	0.00294114	0.000816186	-0.00596143	0.00236084	0.0022013	-0.00256606	-0.00191693	0.002488	-0.00440997	-0.0132364	-0.00805894	0.000668813	-0.0204267	-0.01072	0.011879	-0.026496	-0.0112966
								11	0.0747084	0.0187548	0.0285466	0.075683	0.0156567	0.026098	0.0756971	0.0138481	0.0261766	0.0788994	0.0121997	0.0265988	0.0792985	0.00595017	0.0220684	0.0780006	-0.00270905	0.0190401	0.0674239	-0.00697485	0.0132883	0.0630715	-0.0135248	0.0123152
								12	0.00223624	0.0205309	0.0116838	0.00517138	0.0195983	0.0111484	0.00509103	0.0194831	0.0100371	0.00709762	0.0153876	0.00721046	0.0254855	0.0240363	0.0163853	0.0297612	0.0212473	0.0153427	0.0581193	0.0319551	0.024907	0.0663162	0.0196563	0.0143614
								13	-0.00127343	0.0130563	0.00940843	-0.00309528	0.0104101	0.00899766	-0.000254094	0.0108624	0.00779956	-6.48086e-05	0.00836182	0.00475751	-0.000698078	0.00313767	-0.00464473	-0.00732495	-0.00392644	-0.0132505	-0.0115849	-0.00301756	-0.0144354	-0.024976	0.00150239	-0.0106222
								14	0.019226	0.00953319	0.0116893	0.0240427	0.012583	0.0154416	0.0236083	0.013866	0.0177665	0.0186067	0.010434	0.0125295	0.0163498	0.00773927	0.00872836	0.0190924	0.00621236	0.00689591	0.0252557	0.00956455	0.00361235	0.0428243	0.0268266	0.0186534
								15	-0.00364865	-0.000521975	-0.00554132	-0.0013895	-0.00153407	-0.00601898	0.000483968	-0.000374255	-0.00405481	0.00161294	-0.00194681	-0.00684987	0.00710701	-0.000591105	-0.00540785	0.00821473	0.00454337	-0.00414651	-0.00407705	0.00170497	-0.0143846	-0.00143927	-0.00873661	-0.0217693
								16	0.0180136	0.00954246	0.00742391	0.0165109	0.00589154	0.00435389	0.0165717	0.00605981	0.00394292	0.0191636	0.00634124	0.0046094	0.0186375	0.00128434	0.002461	0.0116865	-0.00202623	-0.00110738	0.0160202	-0.00493345	-0.00190217	0.0230645	-0.0187752	-0.010386
								17	0.00854246	0.000920716	0.00295962	0.00245545	-0.000348299	0.0025285	0.000180845	0.000706978	0.00235022	0.00445369	0.0041803	0.00650898	0.00899577	0.00271572	0.00983588	0.0123514	0.00125257	0.0130653	0.0261088	0.00596011	0.0192889	0.039502	0.0141187	0.0258428
								18	-0.0174167	-0.0171759	-0.0109302	-0.013181	-0.0104576	-0.00752723	-0.012716	-0.00682335	-0.00419009	-0.0184496	-0.00992114	-0.0107002	-0.0218139	-0.0122453	-0.0115686	-0.022695	-0.0139078	-0.0144958	-0.0279636	-0.025973	-0.0274932	-0.0485344	-0.0358411	-0.033446
								19	-0.00511596	0.00972194	0.0171359	-0.00245435	0.0113321	0.0203916	0.00174399	0.0114672	0.0216271	0.00269423	0.0073787	0.0200119	0.0132186	-0.000709645	0.0168054	0.0241142	0.000833907	0.0154407	0.0310456	0.00619401	0.0158332	0.0373855	0.0226114	0.0202539
								20	0.0114225	-0.00765813	-0.00710773	0.00730285	-0.0124441	-0.00710914	0.00224816	-0.0167244	-0.0115931	-0.00249626	-0.0178374	-0.0102652	-0.00643976	-0.0144261	-0.0123101	-0.0105739	-0.0148184	-0.0237542	-0.00932325	-0.00726327	-0.0278844	0.00112118	-0.0087044	-0.0226157
								21	-0.0155608	0.00607661	-0.0129134	-0.0147323	0.00380864	-0.0142792	-0.0118475	0.00333074	-0.0137673	-0.012598	0.00318739	-0.0161735	-0.0117359	0.000781138	-0.0183295	-0.0109508	-0.00312894	-0.0204656	-0.01047	-0.00606768	-0.0246428	-0.0133002	0.00141522	-0.00873505
								22	0.0266524	0.0196662	0.0182262	0.0213154	0.0151952	0.0138806	0.0191385	0.00900437	0.00739267	0.0164411	0.00311277	0.00425699	0.01578	-0.00516803	-0.00270529	0.0269525	-0.00509961	-0.000718003	0.0405444	-0.00614833	-0.00209031	0.0430902	-0.00886671	-0.00779044
								23	0.0312568	0.000111357	0.0080719	0.0283233	-0.0019423	0.00564827	0.0273351	-0.00372079	0.00604358	0.0374163	-0.00714381	0.00160208	0.0345339	-0.0100011	0.000104509	0.031283	-0.0100166	-0.000283605	0.0280794	-0.0112995	0.00104849	0.0213288	-0.00740232	0.00842506
								24	0.0291561	-0.00903783	-0.00390951	0.028845	-0.00522811	-0.000920056	0.0184507	0.00298535	0.00354905	0.012613	0.0035529	0.00204447	0.011181	0.00885353	0.00600049	0.0133204	0.0100246	0.0089024	0.00775051	0.00340473	0.00109172	0.0241565	0.012181	0.000858123
								25	0.0015661	0.00448166	0.00628299	0.00161798	0.00144903	0.00102376	-0.000904999	-0.00193128	-0.00430256	-0.00097231	-0.00292963	-0.00277251	-0.00562325	-0.00463445	-0.00189126	-0.0027972	-0.00346759	-0.00266462	0.0122039	0.000355181	0.00513014	0.015054	0.00344245	0.00164313
								26	-0.0106902	-0.00728585	-0.00598333	-0.0127912	-0.010207	-0.00738894	-0.0186391	-0.00999452	-0.00518966	-0.0237312	-0.0127671	-0.00622153	-0.0291641	-0.0155172	-0.011235	-0.028814	-0.0172202	-0.0148716	-0.0252671	-0.0158219	-0.0169565	-0.0250258	-0.00539348	-0.00474861
								27	0.0275448	0.0230978	0.0233741	0.0254197	0.0228777	0.0215922	0.0258792	0.0207937	0.0209188	0.0222512	0.0178551	0.0200273	0.0143278	0.0199181	0.0231408	0.0179124	0.025833	0.0278365	0.00202678	0.0198028	0.0242723	0.00373802	0.0133925	0.0198275
									SUB
								Subject	tSNR10			tSNR20			tSNR30			tSNR40			tSNR50			tSNR60			tSNR70			tSNR80
									Unique store within-city PS	Shared store within-city PS	Unique store between-city PS	Unique store within-city PS	Shared store within-city PS	Unique store between-city PS	Unique store within-city PS	Shared store within-city PS	Unique store between-city PS	Unique store within-city PS	Shared store within-city PS	Unique store between-city PS	Unique store within-city PS	Shared store within-city PS	Unique store between-city PS	Unique store within-city PS	Shared store within-city PS	Unique store between-city PS	Unique store within-city PS	Shared store within-city PS	Unique store between-city PS	Unique store within-city PS	Shared store within-city PS	Unique store between-city PS
								1	0.0177578	-2.58538e-05	0.000122043	0.0131654	0.00299413	0.00122557	0.00546117	0.00345825	-0.000192948	-0.00257367	0.00608667	-0.00072768	-0.0139838	0.0039025	-0.00119203	-0.0241152	-0.00592418	-0.00976408	-0.0275733	-0.0222432	-0.0193649	-0.0442847	-0.034818	-0.0272038
								2	-0.0134376	0.0238159	0.0103961	-0.0205014	0.0203519	0.00744589	-0.0179386	0.0222621	0.012015	-0.0126678	0.0251972	0.0183907	-0.0224576	0.0206261	0.0155765	-0.0199709	0.0232192	0.0168567	-0.00888785	0.0238516	0.0108843	0.0155298	0.000345213	-0.014403
								3	-0.0203882	0.0145217	0.00163166	-0.0156818	0.0173047	0.00770599	-0.0102812	0.0186271	0.0103983	-0.00179308	0.0244985	0.0163798	0.00652832	0.0282136	0.0200078	0.0225708	0.0367316	0.0314321	0.010427	0.0255669	0.0256871	-0.00309655	0.00353647	0.0119019
								4	-0.0266944	-0.00220997	-0.00275376	-0.0266944	-0.00209206	-0.0028595	-0.0277266	0.000521271	-0.00293012	-0.0277676	0.00131737	-0.00294487	-0.030971	-0.00284432	-0.00235486	-0.0262674	0.00263141	0.00168954	-0.0340369	-0.0112499	-0.0224294	-0.0260327	-0.0384883	-0.047446
								5	0.00530614	-0.00138117	0.0150536	0.00421333	-5.67014e-05	0.0137561	0.00312121	0.000814697	0.0130916	0.00487328	0.00356824	0.0156949	0.00168984	-0.0013487	0.0130887	0.00264448	0.00186139	0.0145198	-0.0257258	-0.00209457	0.00249824	-0.0320246	0.0109671	0.00984952
								6	0.00309191	0.00264348	0.0106827	0.0052395	0.00353156	0.0130448	0.00546936	0.00567992	0.0148955	0.00645413	0.00491958	0.0138198	0.0132444	0.0013885	0.0141731	-0.00304625	-0.00700473	0.00618057	-0.00948002	-0.0128985	-0.00488778	-0.00154392	0.00414251	0.0180154
								7	0.0294395	0.0147002	0.0184515	0.0347445	0.0175139	0.0188858	0.0427153	0.0201122	0.0186656	0.0404147	0.0158673	0.0171586	0.0495322	0.0228447	0.0246033	0.0537523	0.0339867	0.0360127	0.0537171	0.0353019	0.0402146	0.0361727	0.0263256	0.0334145
								8	0.0186134	0.0249935	0.038726	0.0168433	0.0236247	0.0365426	0.0177895	0.0222208	0.0293528	0.0172202	0.0212834	0.0287263	0.0138043	0.0261558	0.0287699	0.0150318	0.023444	0.0285366	0.0302709	0.0277634	0.0296862	0.0521853	0.0323953	0.0273435
								9	0.0233959	0.0386873	0.026925	0.0234819	0.0391261	0.0269089	0.0258523	0.0351997	0.0231229	0.029681	0.0324443	0.0214553	0.0311317	0.0273323	0.0108762	0.0269079	0.0283282	0.00361067	0.0319851	0.0173935	-0.00752676	0.0239218	0.0271053	0.00662157
								10	0.0383418	0.015169	0.0364262	0.0290339	0.0123791	0.0334452	0.017279	0.009815	0.0250139	0.0159889	0.0151724	0.0284733	0.0112239	0.0132257	0.0263179	0.00499053	0.00730195	0.0264912	-0.00649821	-0.0047114	0.0152622	-0.0167305	-0.0216399	0.00859052
								11	0.0306802	0.0263679	0.0263153	0.0265618	0.0241475	0.0254135	0.0213808	0.0244075	0.0254803	0.0213795	0.0214115	0.0226164	0.0257439	0.0205823	0.0204482	0.0320534	0.0251279	0.025711	0.0153275	0.0215418	0.0194334	0.00965368	0.00537174	0.0107628
								12	0.0101345	0.0228583	0.0102673	0.0163427	0.0223561	0.013542	0.0213353	0.0279829	0.0149289	0.0287126	0.0248717	0.0142432	0.0316822	0.0212585	0.00924201	0.0244103	0.0217483	0.0116424	0.0123759	0.0175401	0.00755029	0.00270469	0.012495	-0.000106173
								13	-0.00712152	0.0211805	0.013283	-0.00173657	0.0243358	0.0165135	0.00254755	0.0230961	0.0135844	0.00877532	0.0259325	0.0145554	0.0198957	0.0276524	0.0195905	0.0115925	0.0310292	0.0242751	0.0113112	0.0404808	0.0317677	-0.00246753	0.0589805	0.0459204
								14	0.0577042	0.0603987	0.0607037	0.0552753	0.0562274	0.0583334	0.0561098	0.0543911	0.0564958	0.0550962	0.0521225	0.0570844	0.0492804	0.0495102	0.0550707	0.0471018	0.0433673	0.0451086	0.0442708	0.0307285	0.0350554	0.0313959	0.0367026	0.0271524
								15	0.018319	0.00277795	0.00654853	0.0259463	-0.000877562	0.00212568	0.0383222	0.00113449	0.00430047	0.0442664	0.00616018	0.0106152	0.0359551	0.00896337	0.018259	0.0342407	0.0138992	0.0258972	0.0407175	0.0143908	0.0329612	0.0703731	0.0301733	0.0586356
								16	0.0184313	0.0024291	-0.00384128	0.0114614	-0.000443119	-0.00599119	0.00675027	-0.00587468	-0.00718693	-0.00247235	-0.0129228	-0.00878339	0.00211258	-0.0194918	-0.0126374	0.00736678	-0.024855	-0.0105247	0.00586403	-0.0171415	0.000970643	-0.00666524	-0.0239558	-0.00966597
								17	-0.0220079	0.0020442	0.0124964	-0.0277059	-0.00440964	0.00493705	-0.0390389	-0.0106249	-0.00241138	-0.0340261	-0.00756426	-0.00144813	-0.0272441	-0.00435945	-0.00230587	-0.0299221	-0.0165744	-0.0126326	-0.0100629	-0.0177694	-0.00963616	0.00764058	-0.000636692	0.00376602
								18	0.0313976	0.0342591	0.0241345	0.0349277	0.0363954	0.0240522	0.0412455	0.0409636	0.0259737	0.0455387	0.040073	0.0279775	0.0427189	0.0427182	0.0309592	0.0467008	0.0497024	0.0353729	0.0568234	0.0505302	0.0432537	0.0798379	0.0614986	0.0518308
								19	-0.00562833	0.00826744	-0.00651933	-0.0047544	0.00735184	-0.00914392	-0.00629673	0.00654618	-0.00964209	-0.00660754	0.00791062	-0.00763112	0.00118881	0.00775742	-0.00984397	-0.00303097	0.0150936	-0.00634906	-0.0109733	0.0172377	-0.00267685	-0.0133667	0.0133404	0.00252796
								20	-0.00357729	0.0125218	0.0116906	-0.0143569	0.00777006	0.00884627	-0.0186194	0.00724485	0.0122676	-0.0209551	0.0133201	0.0159628	-0.0150471	0.0146068	0.0174871	-0.0146811	0.0128241	0.0115926	-0.0213441	0.0187994	0.00817389	-0.00897081	0.0352941	0.014186
								21	0.00418669	0.0135897	0.00245405	0.00160739	0.0120612	0.00374819	-0.000221845	0.0123832	0.0074417	0.00278911	0.00984373	0.0112429	0.00268035	0.00712187	0.0146837	-0.00491184	-0.00767838	0.00357696	-0.00208638	-0.0194821	-0.0113683	-0.00937198	-0.0447284	-0.034397
								22	-0.0471801	-0.00395286	-0.00807052	-0.0509038	-0.00538479	-0.0122771	-0.0440933	-0.00365327	-0.012477	-0.0399318	-0.00419295	-0.0168969	-0.0437097	-0.00837542	-0.0220906	-0.0408123	-0.012817	-0.0296106	-0.0360172	-0.0166569	-0.0357295	-0.0181081	-0.0145145	-0.034505
								23	0.0440681	0.0237647	0.0267425	0.0513157	0.0316626	0.0328167	0.0489281	0.0326439	0.0336939	0.0506178	0.0341124	0.0378734	0.0512349	0.0296868	0.0342341	0.0698975	0.0467856	0.0485078	0.0622296	0.0631824	0.0599993	0.0794345	0.0901622	0.0741909
								24	0.0298755	0.0227182	0.0312286	0.0220474	0.0250805	0.0313233	0.0288397	0.0301237	0.0337717	0.0421125	0.0377983	0.0375427	0.0346061	0.0381568	0.037844	0.0397046	0.0373284	0.0379806	0.0588122	0.0259847	0.0333298	0.0899302	0.0275157	0.0437027
								25	0.0115173	0.0106769	0.0175667	0.0052589	0.00535466	0.0107592	0.0121722	0.0015293	0.00844129	0.0190153	0.0022412	0.0141575	0.0176529	-0.00136799	0.0129747	0.0104762	-0.0103523	0.0057928	0.0375836	0.00535666	0.0175625	0.0415011	0.0252355	0.0270055
								26	0.00214367	0.0177669	0.00850107	-0.000726375	0.0151849	0.00636419	-0.00340525	0.019571	0.00686961	-0.00557285	0.0218901	0.00465761	-0.0124227	0.0246563	0.00591655	-0.017654	0.0308222	0.0129896	-0.0325593	0.0128598	-0.00126546	-0.04377	0.014824	0.00433784
								27	0.0421477	0.0233227	0.0277132	0.0375004	0.0232517	0.0231825	0.025981	0.016838	0.0174736	0.0208814	0.013656	0.0118139	0.0125341	0.00659423	0.00605198	0.0103485	-0.0059621	-0.0101928	0.00637394	-0.0203509	-0.025121	0.010227	-0.0304114	-0.0290244
									PHC
								Subject	tSNR10			tSNR20			tSNR30			tSNR40			tSNR50			tSNR60			tSNR70			tSNR80
									Unique store within-city PS	Shared store within-city PS	Unique store between-city PS	Unique store within-city PS	Shared store within-city PS	Unique store between-city PS	Unique store within-city PS	Shared store within-city PS	Unique store between-city PS	Unique store within-city PS	Shared store within-city PS	Unique store between-city PS	Unique store within-city PS	Shared store within-city PS	Unique store between-city PS	Unique store within-city PS	Shared store within-city PS	Unique store between-city PS	Unique store within-city PS	Shared store within-city PS	Unique store between-city PS	Unique store within-city PS	Shared store within-city PS	Unique store between-city PS
								1	0.00539289	0.00560912	0.0159466	0.00411725	0.00613957	0.0182783	-0.0014542	0.00785085	0.0189667	-0.00368191	0.00873138	0.0195607	-0.00445165	0.00958161	0.0208707	-0.00283169	0.00947999	0.0205929	-0.00440152	0.0075627	0.0204293	-0.0111252	0.0039497	0.0183769
								2	0.116261	0.0937204	0.129428	0.112443	0.0874761	0.123951	0.111322	0.0832568	0.120792	0.113657	0.0848674	0.121758	0.112884	0.0825841	0.120419	0.107766	0.0816862	0.119476	0.0931351	0.0750513	0.108475	0.0717185	0.0602453	0.0875163
								3	0.0531322	0.0540962	0.0674332	0.0532504	0.0538314	0.0681704	0.0550716	0.0524908	0.0694309	0.0544511	0.0514114	0.0698546	0.0574419	0.0581031	0.0770044	0.0589385	0.0688437	0.0866584	0.0705258	0.0820873	0.0961075	0.0795119	0.0875589	0.101611
								4	0.0168488	0.00922461	0.0183611	0.0184115	0.0115162	0.0210803	0.0201013	0.0119341	0.0228908	0.0219262	0.00611512	0.0182003	0.0231627	0.0101036	0.0181586	0.0245043	0.0117899	0.0161167	0.0206566	0.0118894	0.0108304	0.0225135	0.00877242	0.00718743
								5	0.0543686	0.0457146	0.0551552	0.0458763	0.0383181	0.0472152	0.0446094	0.0364376	0.0446753	0.0398757	0.0337941	0.0420471	0.0375548	0.0320319	0.040149	0.0425964	0.0356886	0.045061	0.0364893	0.0232523	0.0332976	0.0470007	0.0187063	0.0246935
								6	-0.00699743	-0.00182688	0.00479898	-0.00423794	-0.000574057	0.00484182	-0.00315999	0.00501834	0.00974394	-0.00384776	0.00712953	0.0127875	-0.00755663	0.010845	0.0157707	-0.00717599	0.01897	0.0257622	-0.0111614	0.0243502	0.0294094	-0.0161572	0.0148328	0.0262191
								7	0.0314893	0.0256359	0.0308317	0.0251707	0.0176223	0.0246753	0.0192019	0.0122966	0.0207988	0.0159633	0.0035263	0.0129851	0.0132951	-0.00501397	0.00456723	0.0198976	-0.00368156	0.00686836	0.0223027	-0.00381035	0.00685482	0.0231502	-0.00650076	0.00174551
								8	0.0200257	0.0178661	0.0254737	0.0219744	0.0193399	0.0256868	0.0245293	0.0193033	0.0260696	0.0230945	0.0174661	0.0234762	0.0207846	0.012529	0.0174798	0.0210024	0.00834737	0.0123921	0.019614	0.00791808	0.0140966	0.0242312	-0.00131476	0.00510573
								9	0.0110713	0.0135388	0.0121752	0.00949181	0.0115327	0.0111935	0.0130858	0.0119338	0.0139832	0.0085723	0.00940628	0.0133631	-0.0023138	0.00429768	0.00927672	-0.0132591	-0.00645475	-0.00236919	-0.0310297	-0.0232402	-0.0180931	-0.0543339	-0.0363893	-0.0317199
								10	0.0976474	0.0840479	0.0852831	0.0894728	0.0748187	0.078926	0.0912513	0.0749305	0.0776437	0.0897775	0.0713987	0.0728697	0.0903428	0.0675055	0.0674469	0.093722	0.0677342	0.0662521	0.0932548	0.0684054	0.0649029	0.0869434	0.0624629	0.0611326
								11	0.0233452	0.0598128	0.0537082	0.0195165	0.055775	0.0491953	0.0197463	0.0554445	0.0499871	0.0165627	0.0536946	0.0500996	0.0173858	0.0525581	0.0510527	0.023098	0.0550182	0.0525513	0.0324647	0.0610448	0.0560292	0.0350273	0.062165	0.0530113
								12	0.0296573	0.0148527	0.0264337	0.0274273	0.0153874	0.0260834	0.0281605	0.0192315	0.0284737	0.0275599	0.0198407	0.0287707	0.0243457	0.0203485	0.0269128	0.0224087	0.0221444	0.0243477	0.0175854	0.0224345	0.0175113	0.0119385	0.0279259	0.0183517
								13	0.0146415	0.0243807	0.0215627	0.0191378	0.0280751	0.0258386	0.0198105	0.0276876	0.026739	0.0209545	0.0269319	0.0271881	0.024758	0.0272131	0.0294527	0.0296032	0.0266682	0.0317691	0.0300135	0.0257845	0.0336766	0.0287707	0.02937	0.0390251
								14	0.0590182	0.066342	0.067051	0.0566439	0.064436	0.0678659	0.0526482	0.0624012	0.068948	0.050848	0.0598211	0.0670551	0.0497496	0.0514682	0.0611126	0.0462184	0.0454639	0.050886	0.0416541	0.03868	0.0420261	0.0436718	0.0384539	0.0356134
								15	0.0195326	0.0253634	0.02176	0.0142748	0.0193957	0.0139148	0.00902724	0.0172161	0.0105063	0.00340463	0.0119816	0.00642239	-0.0035904	0.00331649	-0.00201355	-0.00731364	-0.00577669	-0.0101314	-0.0119127	-0.0155412	-0.0177693	-0.0118166	-0.0223638	-0.0245568
								16	0.0696872	0.0704644	0.0686031	0.0621341	0.0629874	0.0608442	0.0576904	0.0599	0.0582435	0.0502186	0.0535491	0.0521311	0.0443418	0.049379	0.0476514	0.0416803	0.0491324	0.0486799	0.0352055	0.0422423	0.0428495	0.0308317	0.0339848	0.0371198
								17	0.0178926	0.0200757	0.01206	0.0159907	0.0207085	0.0126505	0.0138049	0.022264	0.0120754	0.0141731	0.0256689	0.0158459	0.0112724	0.027098	0.019536	0.00397375	0.029619	0.0200946	0.00449392	0.0425781	0.0302032	-0.0101375	0.0439877	0.0317028
								18	0.0007458	-0.00887245	-0.00699367	0.00211747	-0.010452	-0.00907543	-0.000305197	-0.011662	-0.0102575	-0.00286402	-0.0139864	-0.0128281	-0.0062964	-0.0132473	-0.0113086	-0.0127724	-0.0102438	-0.00953634	-0.0148528	-0.00944667	-0.00868538	-0.0226201	-0.0179526	-0.0191126
								19	-0.00253782	0.00136959	-0.00503975	-0.00620178	-0.000401032	-0.00763819	-0.0112245	-0.00427728	-0.010542	-0.0150107	-0.0118086	-0.0186866	-0.0172521	-0.0202649	-0.023666	-0.0202286	-0.0253989	-0.0271924	-0.0183012	-0.0329641	-0.0321902	-0.0256484	-0.0387685	-0.0395197
								20	0.0260188	0.0239914	0.0279502	0.0273273	0.0222985	0.0268259	0.0269024	0.0205997	0.0240993	0.0250943	0.0161713	0.0186263	0.0246846	0.014128	0.016541	0.0222742	0.00753923	0.0103591	0.0191757	0.00400728	0.0102889	0.0153845	0.000184109	0.00487171
								21	0.0172049	0.0222219	0.0172424	0.0181464	0.0225774	0.0148577	0.0219492	0.0285489	0.0182087	0.0210687	0.0273976	0.0159654	0.0173054	0.0272533	0.0128073	0.012173	0.0286962	0.0122627	-0.00131319	0.0287568	0.00905509	-0.0190213	0.0317462	0.00142909
								22	0.0207628	0.0305119	0.0344231	0.0251818	0.0295363	0.0325922	0.0289711	0.0308085	0.0323276	0.0370859	0.0358952	0.0355038	0.041659	0.0418265	0.0383433	0.046713	0.0441161	0.0396451	0.0574834	0.0512255	0.0436334	0.0646074	0.0519179	0.0445567
								23	0.0413212	0.049278	0.0605057	0.03935	0.0488053	0.0618225	0.0392097	0.0493924	0.0647622	0.0375479	0.0481297	0.0657105	0.0383121	0.0510622	0.0689801	0.0393156	0.0515947	0.0667305	0.0424028	0.0515951	0.0642447	0.047114	0.0544955	0.0636294
								24	0.0290706	0.00176416	0.00885331	0.026419	0.000747518	0.0102188	0.0269544	0.00104226	0.0111166	0.0252001	-0.000238733	0.0105068	0.0263318	-0.00360556	0.00883363	0.0272617	-0.00494893	0.00835889	0.0353418	0.00168515	0.011667	0.032999	-0.000483583	0.0108984
								25	0.0355104	0.0588065	0.066232	0.0365364	0.0540194	0.0626647	0.0414707	0.05202	0.0623753	0.0399477	0.0493925	0.0605467	0.0429778	0.0530851	0.0633048	0.0478004	0.0572152	0.0663764	0.0413085	0.0569869	0.0641479	0.0461009	0.0601792	0.0646195
								26	0.0239008	0.014272	0.0139169	0.0211084	0.011765	0.0132754	0.0202647	0.011316	0.0132711	0.0214325	0.00864472	0.0106402	0.0220353	0.00755916	0.0125306	0.0227609	0.0119143	0.0142055	0.0133145	0.00971984	0.00981441	0.000711774	0.00593149	0.00323393
								27	0.0920049	0.0820903	0.0748095	0.073282	0.0660928	0.0599137	0.0634312	0.056074	0.0502189	0.0608347	0.0550907	0.0493911	0.0472638	0.05088	0.0410754	0.0310887	0.0401485	0.0307546	0.0164178	0.0406282	0.0283997	0.0257678	0.0433475	0.0282656
									ERC
								Subject	tSNR10			tSNR20			tSNR30			tSNR40			tSNR50			tSNR60			tSNR70			tSNR80
									Unique store within-city PS	Shared store within-city PS	Unique store between-city PS	Unique store within-city PS	Shared store within-city PS	Unique store between-city PS	Unique store within-city PS	Shared store within-city PS	Unique store between-city PS	Unique store within-city PS	Shared store within-city PS	Unique store between-city PS	Unique store within-city PS	Shared store within-city PS	Unique store between-city PS	Unique store within-city PS	Shared store within-city PS	Unique store between-city PS	Unique store within-city PS	Shared store within-city PS	Unique store between-city PS	Unique store within-city PS	Shared store within-city PS	Unique store between-city PS
								1	-0.0193709	0.00761631	-0.0102524	-0.0169446	0.013406	-0.00634415	-0.0165859	0.00812854	-0.00835111	-0.0157218	0.0122781	-0.0095952	-0.0225291	0.00820272	-0.0139313	-0.00496338	0.00883894	-0.00796112	0.0289607	0.0220739	0.00646571	0.0623407	0.0271607	0.0177561
								2	0.00878329	0.0271616	0.00401475	0.00664826	0.0229324	-0.00175435	0.00602208	0.0214316	-0.00429028	0.00511691	0.018669	-0.00508651	-0.00253291	0.0122657	-0.0110293	-0.00715313	0.0052523	-0.0174309	0.000187258	0.00142078	-0.0232015	0.00731445	0.0101174	-0.0152931
								3	-0.00600136	0.00134484	-0.000203374	0.00234273	0.00789267	0.00554673	0.00175767	0.0121761	0.0130918	-0.00096038	0.0113853	0.00930774	-0.0104875	0.0109799	0.0090318	-0.0193045	0.00883012	0.0026629	-0.0237612	0.00227566	-0.00114626	-0.0212174	0.00204336	-0.00552997
								4	0.0342416	-0.00567973	-0.00848876	0.0342416	-0.00546698	-0.00819989	0.0342416	-0.0052691	-0.0087497	0.0342416	-0.00522445	-0.00713986	0.0342416	-0.00420853	-0.00750567	0.0342416	-0.00449525	-0.00683231	0.0342416	-0.00477409	-0.00904122	0.00778415	-0.00495378	-0.0182658
								5	0.0160472	0.0303914	0.0334045	0.0164474	0.0320295	0.0348403	0.0203053	0.0303887	0.0345599	0.024227	0.0362993	0.0391938	0.0247135	0.033302	0.0387416	0.0117662	0.0254202	0.0294221	0.0129865	0.0171119	0.0244749	0.0163456	0.0209588	0.0302312
								6	0.000688502	0.0380742	0.0415608	0.000688502	0.039023	0.0412045	0.000688502	0.0388717	0.041442	0.000688502	0.0410499	0.041078	0.000688502	0.0389375	0.0416939	0.000688502	0.0398927	0.0416174	-0.00463841	0.0447429	0.0508083	-0.0106331	0.0486248	0.05148
								7	0.0121547	0.0229038	0.00912729	0.0213033	0.0318965	0.0169102	0.0252784	0.035091	0.0179567	0.0297266	0.0411077	0.0226577	0.0316346	0.0431891	0.0241523	0.0351277	0.0467435	0.0252329	0.0194389	0.0584046	0.0358038	-0.00467561	0.039267	0.00658004
								8	0.013007	0.0107977	0.0297545	0.0135039	0.0136882	0.0305282	0.0165766	0.0137762	0.0319877	0.0179523	0.0187532	0.0381494	0.0147889	0.0130202	0.0337116	0.0190008	0.0126967	0.0349115	0.013099	0.0119708	0.0264779	0.0229006	0.013368	0.0351373
								9	-0.0118727	-0.0015297	0.00518795	-0.0142371	-0.00321792	0.00676275	-0.0130605	-0.00413569	0.00799148	-0.0109473	-0.00551307	0.00994842	-0.0112439	-0.0029718	0.00851129	-0.00546752	-0.0010539	0.00969214	-0.00605076	0.0076711	0.0157065	-0.00461239	0.0114296	0.0234464
								10	0.00293888	-0.000661839	0.00121861	0.00167176	2.45408e-05	-0.00085409	0.00152087	0.00617628	0.00213939	-0.00267214	0.00227291	-0.000703958	-0.000169901	-0.00167667	-0.00253868	0.0077709	-0.00171873	-0.0101286	-0.00253412	-0.00785272	-0.0121636	-0.0159169	-0.00184024	-0.019942
								11	0.0157476	0.00052456	-0.0138069	0.013845	0.00282249	-0.0122067	0.0146248	0.00249863	-0.0123568	0.0122556	0.00357768	-0.0106142	0.0114649	0.00904823	-0.0025206	0.00878748	0.0120051	0.00234777	0.00764518	0.0207894	0.0111425	-0.00622625	0.0262369	0.0174601
								12	-0.00725179	0.0146809	0.00491423	-0.00955917	0.0150741	0.00739947	-0.019043	0.0135217	0.00442273	-0.0251865	0.01402	0.00482611	-0.0262828	0.0115858	-0.000247132	-0.0331387	0.00477338	-0.0140414	-0.0175444	2.45227e-05	-0.0175554	0.0214191	0.0270303	0.0059244
								13	-0.0109259	0.0143912	0.00780481	-0.0158463	0.0156921	0.007619	-0.0123148	0.0162028	0.00835889	-0.00745137	0.0156478	0.00818996	-0.00705647	0.0112589	0.000808853	-0.0054966	0.00959299	0.000650938	-0.00649187	0.0122557	0.00866248	-0.0143215	0.0162958	0.0218335
								14	0.0214171	0.0176539	0.00952519	0.023759	0.0216144	0.0155727	0.0216031	0.0224858	0.0179217	0.00795359	0.0212356	0.0183435	-0.000306555	0.0190588	0.0160954	-0.00277284	0.0297594	0.0294064	0.00380918	0.0352364	0.0329428	0.0227656	0.0328222	0.0367016
								15	-0.0176313	-0.00576777	-0.010609	-0.0175594	-0.00485414	-0.00865499	-0.0120632	-0.000693549	-0.00435593	-0.00620126	-0.00239416	-0.00529231	-0.00675667	0.00515182	0.00244193	-0.0105697	0.00586711	0.00780217	-0.0133802	0.00107505	-0.00315949	-0.0124853	0.00564765	-0.00317872
								16	0.00637272	0.00682134	0.00444897	0.00891768	0.00847347	0.00657947	0.0137749	0.0125126	0.0123652	0.0108188	0.00986012	0.00971792	0.0110473	0.0160963	0.0189724	0.0167448	0.0228174	0.0288707	0.0153277	0.0306416	0.0406625	0.00624082	0.0299742	0.0321212
								17	-0.0383572	-0.000796602	0.0101181	-0.03813	0.0013346	0.0126955	-0.0464456	0.00170075	0.0112129	-0.0549123	-0.0018555	0.00845747	-0.0494199	-0.00287735	0.00696255	-0.0435172	-0.00158717	0.0116499	-0.0394672	0.00885787	0.0198565	-0.0320959	0.012999	0.0254292
								18	0.0037668	0.00908654	0.00514487	0.00109833	0.00818522	0.00392741	0.00177712	0.00861693	0.00634696	0.00328463	0.0111028	0.0071731	0.0112319	0.0157901	0.0120075	0.0120089	0.0145491	0.0126407	0.0214656	0.0283276	0.0251907	0.00618259	0.0382264	0.0283071
								19	0.000984941	-0.0061002	-0.00815604	0.000984941	-0.00614465	-0.00890746	0.00645316	-0.00707599	-0.00939739	0.00648007	-0.00732797	-0.00937215	-0.000443262	-0.00630288	-0.0122299	-0.00226584	-0.00248497	-0.0116163	-0.0132864	-0.0106197	-0.0109406	-0.0513233	-0.0248583	-0.00603309
								20	0.0172698	4.80534e-05	-0.00654112	0.0162585	-0.000713778	-0.00659409	0.0115013	-8.31773e-07	-0.00587538	0.0137246	0.0119379	0.00489233	0.0108329	0.00816584	0.00327012	0.00676465	0.00259101	-0.000401629	0.0154188	-0.00255453	0.00023072	0.0150191	0.00028641	-0.000876516
								21	0.0128444	-0.00104382	-0.0202534	0.00501032	6.34752e-05	-0.0173819	0.00644614	0.00199335	-0.0155694	0.00701686	-0.00157903	-0.00915918	0.00802715	-0.00152943	-0.00524377	0.00619748	0.00308424	0.0104381	0.00201642	0.00158585	0.0149683	0.0172032	0.00813382	0.0234872
								22	0.00141686	-0.00937818	-0.000494879	-0.00131172	-0.00763765	-0.00215997	0.000234238	-0.00531251	0.00225968	-0.00611169	0.00162178	0.00481238	-0.00330478	-0.000200503	0.00423633	-0.00330549	0.00519214	0.0108273	0.000645444	0.00487532	0.0178949	0.00181105	0.0108934	0.0308432
								23	0.000535366	0.00907191	-0.00385292	-0.0015045	0.0121642	-0.000925158	-0.00546463	0.0145997	0.00276407	-0.0120263	0.0108567	-0.0025099	-0.015257	0.00853407	-0.00483055	-0.0275936	-0.00115546	-0.00878034	-0.0393785	-0.00605763	-0.0134635	-0.0652504	-0.00799485	-0.015871
								24	-0.000874922	-0.0224862	-0.0120596	-0.00353217	-0.0224668	-0.00975281	-0.00264801	-0.0178008	-0.00702542	-0.00812805	-0.0166642	-0.00942287	-0.0137089	-0.0215084	-0.0173167	-0.000605791	-0.0197341	-0.0163694	0.00682214	-0.00945062	-0.00765004	0.0186907	0.0121112	-0.000695988
								25	0.00411037	0.00509967	0.00186399	0.00739287	0.0122926	0.00859404	0.00903701	0.0171457	0.0156168	0.00908419	0.0192861	0.0163226	0.0107347	0.0144298	0.0103033	0.0148941	0.0180069	0.0124207	0.0031151	0.010103	0.00422838	0.000581473	0.00230734	0.000902511
								26	0.00467233	0.00606702	0.0186244	0.000276952	0.00844967	0.0189486	-0.00589539	0.00970925	0.0184514	-0.00688732	0.0100949	0.0185107	-0.0136573	0.0100579	0.0137293	-0.0175788	0.0071479	0.0125549	-0.0248041	0.00590152	0.012291	-0.0353053	-0.00193431	0.0113246
								27	-0.00975524	0.00634289	0.00875588	-0.0150117	0.00388351	0.00424567	-0.0191608	0.00230378	-7.87472e-05	-0.0237984	-0.00190463	-0.00291872	-0.0168679	-0.00308122	-0.00671276	-0.0202365	-0.0103952	-0.014652	-0.0246776	-0.0210526	-0.0273454	-0.0265947	-0.0021764	-0.0127111
									PRC
								Subject	tSNR10			tSNR20			tSNR30			tSNR40			tSNR50			tSNR60			tSNR70			tSNR80
									Unique store within-city PS	Shared store within-city PS	Unique store between-city PS	Unique store within-city PS	Shared store within-city PS	Unique store between-city PS	Unique store within-city PS	Shared store within-city PS	Unique store between-city PS	Unique store within-city PS	Shared store within-city PS	Unique store between-city PS	Unique store within-city PS	Shared store within-city PS	Unique store between-city PS	Unique store within-city PS	Shared store within-city PS	Unique store between-city PS	Unique store within-city PS	Shared store within-city PS	Unique store between-city PS	Unique store within-city PS	Shared store within-city PS	Unique store between-city PS
								1	0.0415494	0.0388334	0.0262112	0.0412947	0.0424089	0.0288191	0.044791	0.0422382	0.0307508	0.0435472	0.0325669	0.0236617	0.0380677	0.0250399	0.0195377	0.0319977	0.0141229	0.014088	0.0347356	0.0105	0.0142259	0.0285697	-0.000674062	0.00991925
								2	0.0144656	0.00584083	0.00397179	0.0137181	0.00448646	0.00229864	0.0145529	0.00453556	0.00505251	0.0183736	0.00369887	0.0076609	0.0182717	0.00972191	0.0151583	0.0207055	0.0107999	0.0204791	0.0350483	0.0112621	0.0268806	0.0348618	0.00262062	0.0235653
								3	0.00842232	0.0126613	0.0143032	0.0138377	0.0139565	0.0149029	0.0203441	0.0156578	0.0171166	0.0257749	0.0162228	0.0178137	0.024456	0.0128905	0.0132599	0.0188388	0.00801526	0.0107072	0.0218135	0.00924452	0.00589216	0.0120924	0.00684447	-0.00273213
								4	0.0277757	-0.0111098	-0.0169763	0.0277757	-0.0109934	-0.0166857	0.0277757	-0.0112384	-0.0169934	0.0277757	-0.0109757	-0.0167907	0.0277757	-0.0113167	-0.0182538	0.0277757	-0.010936	-0.0167922	0.0277757	-0.0111489	-0.0168401	0.0277757	-0.0111507	-0.0169117
								5	0.00789569	0.0122281	0.0106126	0.0107784	0.0172874	0.0170983	0.0144699	0.0196239	0.022207	0.0184904	0.0223887	0.0231337	0.0211122	0.0239877	0.0253566	0.0277538	0.0238641	0.0249473	0.0362225	0.0281281	0.0294531	0.0459845	0.0248199	0.0298781
								6	-0.00330785	-0.00704192	-0.0052879	-0.00330785	-0.00641463	-0.0060625	-0.00330785	-0.00773673	-0.0057313	-0.00330785	-0.00727227	-0.00505485	-0.00330785	-0.00621567	-0.00584052	-0.00330785	-0.00630276	-0.00531114	-0.00330785	-0.00714978	-0.00645199	-0.00330785	-0.00672866	-0.00636515
								7	0.0139345	0.0124672	0.0114854	0.0134594	0.0148193	0.0136043	0.0125492	0.015484	0.0141136	0.0108619	0.0151751	0.016328	0.0157471	0.0202378	0.0226915	0.0184493	0.0251271	0.028391	0.0330799	0.0402084	0.0445523	0.0395612	0.0558443	0.0612373
								8	-0.0032013	0.0165384	0.00494182	-0.0041641	0.0168759	0.00486862	-0.00607074	0.0167943	0.00533898	-0.00785509	0.0166432	0.00541441	-0.0095694	0.0178526	0.00572416	-0.0162695	0.0198992	0.00176961	-0.0214998	0.014154	-0.00125246	-0.0223134	0.00795313	-0.00542643
								9	0.0054694	0.0131236	0.0262694	0.00628668	0.0140348	0.0277767	0.00705331	0.0131666	0.0293504	0.00856835	0.0135255	0.0305279	0.00765817	0.0100568	0.0315117	0.00784293	0.00750439	0.0273314	0.0109664	0.00835356	0.0278781	0.0121543	-0.0015769	0.0232
								10	0.00414499	0.0167023	0.0102148	0.00320241	0.0161697	0.0100523	-0.000440388	0.0145506	0.00839715	-0.00177343	0.0166251	0.00934325	-0.00234734	0.0194624	0.0137491	0.00250352	0.0281221	0.020687	0.00129563	0.0299186	0.0230179	0.00571118	0.0380307	0.0336344
								11	-0.00140624	0.0270438	0.0188777	0.0016971	0.0308467	0.0236466	0.00256304	0.0283944	0.0207011	0.00270669	0.0248565	0.0183348	0.009596	0.0250682	0.0139441	0.0176874	0.0283489	0.012974	0.0177036	0.0390994	0.0126362	0.000161172	0.0263222	-0.000606819
								12	-0.0221034	-0.00371531	-0.0222408	-0.0221034	-0.00427944	-0.0215839	-0.0225286	-0.00363033	-0.0231354	-0.0217251	-0.00293491	-0.0243953	-0.0204838	-0.00332659	-0.0233416	-0.01641	-0.000891856	-0.019783	-0.0100816	0.00029653	-0.0171613	-0.00376481	-0.00813616	-0.0270336
								13	-0.00328776	-0.00554128	-0.0074214	-0.00328776	-0.00555691	-0.00725419	-0.00483101	-0.00617367	-0.00796393	-0.0048559	-0.00503074	-0.00783575	-0.00477342	-0.00663317	-0.00807529	-0.00485961	-0.00494264	-0.00445355	-0.0129109	-0.00508115	-0.00349624	-0.0204029	0.00473178	0.00716516
								14	0.0360775	0.00878226	0.0128612	0.0339007	0.00643481	0.0105871	0.0338068	0.00842625	0.0133748	0.0334381	0.00907482	0.0159947	0.0404711	0.00767838	0.0143337	0.0424422	0.00758254	0.0136739	0.036386	0.00486573	0.0132822	0.0344753	-0.0024053	0.0126097
								15	0.00260347	-0.00406017	0.000807389	0.00635871	-0.00240911	0.00290817	0.00782766	-0.00196948	0.00326605	0.00678245	-0.00259236	0.00253684	0.00697425	-0.00665692	-0.000208356	0.00230912	-0.00893976	-0.00147207	0.00480023	-0.012715	-0.00580914	0.0018572	-0.0156774	-0.0085658
								16	0.0239988	0.0346667	0.0269955	0.0289321	0.0432328	0.0339158	0.0325007	0.0469809	0.0385954	0.0323824	0.0502344	0.0407997	0.0335607	0.0542044	0.042241	0.0355565	0.0591027	0.044165	0.0394016	0.0659142	0.0478624	0.0419263	0.0786185	0.0608018
								17	-0.0377587	-0.00391611	0.00194757	-0.0383217	-0.00416727	0.00131668	-0.0381922	-0.00535355	-0.000343139	-0.0357967	-0.0094699	-0.00388174	-0.0386262	-0.0150861	-0.0084461	-0.0447952	-0.0228267	-0.0190402	-0.0546386	-0.0272572	-0.0163524	-0.0330697	-0.0199309	0.00273485
								18	0.000110115	0.0101795	0.0197729	0.00462986	0.0155302	0.0233576	0.00580606	0.0145926	0.0225858	0.00792742	0.0152294	0.0244039	0.00651053	0.0146256	0.0234868	0.00578835	0.0166768	0.0224258	0.0124482	0.0165918	0.0197273	0.0199214	0.0228753	0.0276317
								19	0.0219339	0.00989799	0.00669424	0.0219339	0.0097917	0.0061519	0.0219339	0.00982104	0.00662338	0.0229972	0.0110824	0.00696242	0.0231352	0.0125162	0.00713305	0.0196311	0.00908221	0.00230445	0.0169152	0.00665063	-0.00394016	0.0278168	0.0113946	0.00349123
								20	0.00278192	-0.00583572	0.00754602	0.00282604	-0.0069169	0.00780788	0.000167746	-0.00606221	0.0101211	-0.00171787	-0.00515349	0.0118055	-0.00486157	-0.00622876	0.0105203	-0.0037767	-0.0046494	0.0110876	-0.00385617	-0.00592494	0.00682086	-0.0130923	-0.00560684	0.00636698
								21	-0.015018	0.011411	0.0105247	-0.0133659	0.0127762	0.0118635	-0.0103652	0.0143632	0.0140188	-0.0098831	0.0148026	0.0142179	-0.00780487	0.0149351	0.0165598	-0.00594477	0.0154122	0.0171542	0.000399556	0.0150824	0.0180633	0.00476276	0.00874721	0.0146312
								22	-0.00452463	-0.00326643	-0.00284043	-0.002986	-0.00203778	-0.00123736	-0.00125674	-9.88504e-05	0.00138598	0.00380956	0.00156382	0.00448981	0.010536	0.00511025	0.0101223	0.0174758	0.00913343	0.0160549	0.0219773	0.0125831	0.0174799	0.0184624	0.0198501	0.0268479
								23	0.0125784	0.00984274	0.0150217	0.0119245	0.00749863	0.014002	0.0129939	0.0112849	0.018011	0.0174384	0.0146021	0.0217866	0.0211807	0.0170343	0.0205838	0.0189845	0.0204251	0.0229975	0.00838654	0.0202942	0.020682	0.0105132	0.020817	0.0218348
								24	0.0793875	0.00557516	0.00243255	0.0810227	0.00685376	0.00366015	0.0711407	0.0061982	0.00260175	0.0594479	0.00281467	-0.00263562	0.0472323	0.000974026	-0.00260085	0.0398144	0.00374369	-0.00503013	0.038091	0.00731293	-0.00243836	0.0342167	0.0100204	0.00269015
								25	-0.0269438	0.0068923	-0.00457089	-0.0299709	0.0039236	-0.00621183	-0.0281578	0.00710076	-0.000899348	-0.0277462	0.00779456	0.00137201	-0.0262452	0.00730179	0.000376157	-0.0290151	0.00684063	0.000316186	-0.0300203	0.00969773	0.000517777	-0.043554	0.00810722	-0.00739965
								26	0.0117871	0.00561963	0.00210168	0.0119005	0.00618291	0.00357372	0.0136511	0.00774081	0.00398023	0.0145504	0.00980891	0.00582809	0.01474	0.0108542	0.00735708	0.0134473	0.0106545	0.00902728	0.01219	0.00819222	0.00818541	0.0211464	0.00588297	0.00547368
								27	0.0262006	0.020178	0.0152275	0.0227477	0.017778	0.0131427	0.0200878	0.0156171	0.0108234	0.0167625	0.0144427	0.0104684	0.0148876	0.0129486	0.00986593	0.0117508	0.0148486	0.0115607	0.012558	0.0226982	0.0220806	0.0262493	0.0337752	0.0377202

## Sheet: Supp.fig3
	CA1
Subject	tSNR10			tSNR20			tSNR30			tSNR40			tSNR50			tSNR60			tSNR70			tSNR80
	Unique city Trials	Two shared city trials	Three shared city trials	Unique city Trials	Two shared city trials	Three shared city trials	Unique city Trials	Two shared city trials	Three shared city trials	Unique city Trials	Two shared city trials	Three shared city trials	Unique city Trials	Two shared city trials	Three shared city trials	Unique city Trials	Two shared city trials	Three shared city trials	Unique city Trials	Two shared city trials	Three shared city trials	Unique city Trials	Two shared city trials	Three shared city trials
1	0.0054466	0.00559708	-0.00265759	0.00360578	0.00901984	-0.0026582	0.00216561	0.0102861	-0.00125705	0.00612551	0.00909149	0.00159854	0.0157894	0.0137714	0.00652296	0.0190531	0.0145339	0.0110414	0.0280618	0.0156395	0.0147465	0.0264007	0.0174163	0.0158449
2	0.00527882	0.0112064	0.0129126	0.00655358	0.00881737	0.0110088	0.0104255	0.00699719	0.00699613	0.00881396	0.00923328	0.00535759	0.00934012	0.0134187	0.00579259	0.00870381	0.0189983	0.000958458	0.00799455	0.0227233	0.00313247	0.00551609	0.028836	-0.00361175
3	0.0189685	0.0014202	-0.0131923	0.0212831	0.00284592	-0.0128936	0.0217261	0.00190515	-0.00952101	0.0231402	0.000857652	-0.00791097	0.0266266	-0.00260696	-0.00395462	0.0263143	-0.00721376	-0.00437007	0.0267165	-0.0054682	-0.00352424	0.0123362	0.0104323	0.00128143
4	0.000106639	0.0027836	-0.00102264	0.000106639	0.0027836	-0.00102264	0.000106639	0.0027836	-0.00102264	0.0123325	0.00156277	0.00115335	0.0156817	0.00081087	0.00362623	0.0207891	0.00167726	0.00479138	0.0267099	0.00163528	0.0118866	0.0491262	-0.0186005	0.0130221
5	-0.0232619	-0.00571347	-0.0282045	-0.0266811	-0.00616859	-0.0257606	-0.0298017	-0.00728958	-0.0231845	-0.0292688	-0.00460007	-0.0218149	-0.0294048	-0.00420455	-0.0195384	-0.0290626	0.00103467	-0.023622	-0.0265046	0.00250553	-0.022449	-0.027862	0.00574758	-0.0193013
6	0.00169712	0.000104052	-0.0140114	0.00316098	-0.00172749	-0.0139073	0.00325488	-0.00318722	-0.0139653	-0.00279474	-0.00234324	-0.0155714	1.02827e-05	-0.00372363	-0.0149664	0.00281327	9.04433e-05	-0.007984	-0.00628363	0.00191932	-0.00504584	-0.0208835	0.000412393	-0.000117566
7	0.0166694	0.0115797	-0.000806704	0.0181933	0.0119673	-0.000117893	0.0182825	0.0131399	0.00223755	0.0193284	0.0164699	0.00208982	0.0237242	0.0174193	0.00428297	0.021697	0.0190752	0.0018776	0.0221128	0.0184241	-0.0046607	0.0218345	0.0231885	-0.00262321
8	0.0103062	0.00130343	0.000458058	0.0127455	0.00295041	0.0011957	0.0174023	0.00364823	0.00168127	0.0165039	0.000132098	0.000253396	0.0197497	0.00401057	0.00245133	0.01995	0.00109758	0.00209471	0.0131897	-0.00298706	0.00185947	0.0225948	-0.000515138	-0.00642964
9	0.00435835	0.00379243	0.00075538	0.00523136	0.00171554	1.81379e-05	0.00458978	0.00380267	-0.00151958	0.00691321	0.00428729	0.000138541	0.00466968	0.00136317	0.000673078	0.00760917	0.0015241	0.00560442	0.00755392	0.0049948	0.010516	-0.00328623	-0.0010642	0.00880855
10	-0.00650498	-0.00453821	-0.0153717	-0.00719137	-0.00289723	-0.0157802	-0.00466102	-0.00369013	-0.0137376	-0.00357752	-0.000278051	-0.014074	0.00472584	0.000967638	-0.0101963	0.0098386	0.00577245	-0.0108513	0.00755538	0.0105175	-0.00981196	0.0106652	0.0169615	-0.00945834
11	0.0134169	0.0224916	0.0178586	0.012083	0.021545	0.0197133	0.0102049	0.0209946	0.0185491	0.0117421	0.019781	0.021277	0.0203388	0.022557	0.0214958	0.0225682	0.02321	0.028172	0.0284859	0.0268719	0.0332948	0.023664	0.0257401	0.0368523
12	0.00772453	0.00546055	-0.00876918	0.0012706	0.00843268	-0.0103759	-0.00525439	0.0106099	-0.0153538	-0.00888298	0.0109602	-0.0161818	-0.00525678	0.0150588	-0.0111459	-0.00287574	0.0180996	-0.0118552	-0.00368255	0.0230311	-0.0129281	-0.00399625	0.0134697	-0.0304725
13	0.00229763	-0.00888361	-0.00191593	0.00167509	-0.00555844	0.00090403	7.1139e-05	-0.00541008	0.00201052	-0.00400639	-0.00353366	-0.00175016	-0.00585574	-0.00358638	-0.00323721	-0.0067864	6.36809e-05	-0.00531277	-0.00573182	0.00364336	-0.00355708	0.00461038	0.00752668	0.0121444
14	0.00905493	0.00427626	0.000341506	0.00544523	0.00504023	0.00170883	0.00755281	0.00561868	0.00264384	0.0093268	0.00254244	0.00195257	0.0118368	-0.00110466	-0.000708643	0.0159325	-0.00533098	-0.00655169	0.0234283	-0.0171887	-0.0173517	0.0396241	-0.0194424	-0.0269053
15	-0.00105373	0.00694501	0.0006201	-0.00224988	0.00807066	6.52466e-05	-0.00642586	0.00563474	-0.00492226	-0.0101604	0.00450783	-0.0100524	-0.0124993	0.0046706	-0.0125471	-0.016283	0.00772071	-0.0114032	-0.0161192	0.0120973	-0.00732582	-0.0120183	0.0208725	-0.000845229
16	0.0217437	-0.00374643	-0.00444118	0.0256114	-0.00178006	-0.00439078	0.0266855	0.00175989	-0.00316491	0.026439	0.00483716	-0.002152	0.0281928	0.00988284	-0.00275931	0.0254481	0.00837103	-0.00258113	0.0277722	0.00328791	-0.00675027	0.0355899	0.000370237	-0.00783949
17	-0.00644334	0.00570887	-0.00317343	-0.00864504	0.00301842	-0.00329282	-0.0102922	-0.000145598	-0.00252475	-0.0106991	-0.00315311	-0.00430948	-0.00695718	-0.00459541	-0.00475376	-0.00118924	-0.00492529	-0.00174114	0.00391364	-0.00655088	0.00144152	0.00887076	-0.00462259	0.000223292
18	0.012407	0.0010817	0.00202083	0.0131302	0.00233952	0.0048384	0.0122286	0.00347946	0.00344911	0.0198757	0.00247648	0.00623088	0.0238469	0.00329591	0.0109773	0.0270894	0.00167498	0.0122684	0.0349711	0.000312702	0.0154834	0.0346195	-0.000725035	0.0285256
19	0.0103395	0.00353435	0.017755	0.0118137	0.00502191	0.0172607	0.0145262	0.00743423	0.0194827	0.0148069	0.00904193	0.0200188	0.0165808	0.00608074	0.0133875	0.0204784	0.00777367	0.0101073	0.0341258	0.00294986	0.00661112	0.0483998	-0.000258652	0.0094374
20	-0.00415078	0.0044264	-0.00116325	-0.00365394	0.00280893	0.00063205	-0.00505683	0.00149464	0.0001413	0.00104329	-0.00225731	-0.000938768	0.00245513	-0.00510081	-0.0036269	0.00193005	-0.0073962	-0.00792396	0.00502761	-0.0104671	-0.00863773	0.0279752	-0.0353289	-0.0164872
21	0.0185572	0.00659736	0.0133567	0.0226973	0.00706119	0.0113173	0.0293898	0.00738019	0.00781513	0.0355319	0.00827811	0.00771439	0.0400633	0.00837016	0.0143977	0.0435917	0.00879025	0.0241243	0.0512112	0.00909322	0.0209749	0.0557272	0.00091631	0.0033819
22	0.0186274	-0.00104748	0.00155092	0.0186263	-0.00141629	-0.000938447	0.0185519	-0.00196435	-0.00184197	0.0185871	-0.00571819	0.000200552	0.0165747	-0.00346742	-0.00225949	0.00831332	0.00235769	-0.00207758	0.00517414	-0.00143781	-0.000945677	0.00661296	-0.00161104	0.00316461
23	0.0193234	0.014773	-0.000998212	0.0168913	0.0187565	-0.00102051	0.018209	0.0193052	-0.00321475	0.0196203	0.0235785	-0.00217501	0.0135523	0.0267633	-0.00947847	0.0144686	0.036321	-0.0124003	0.00632758	0.048476	-0.0142199	0.00208887	0.0524881	-0.01772
24	-0.00365126	0.0157652	0.0123014	-0.00204325	0.0162275	0.0125889	-0.000388909	0.0186806	0.0140166	9.3541e-05	0.0180304	0.013585	9.30017e-05	0.0185275	0.0138158	-0.000145566	0.0197964	0.0108964	-0.00260921	0.0178086	0.00125362	0.0119824	0.0179874	-0.0110999
25	0.0043058	0.00983192	0.00780791	0.00225581	0.0116423	0.00986039	0.00239292	0.011793	0.0135038	0.0045962	0.0129918	0.013099	0.00296104	0.013962	0.0114758	-0.00554608	0.015287	0.00669303	-0.0137911	0.0131043	0.00277913	-0.0263825	0.0177308	-0.00107929
26	-0.00188237	9.67847e-05	-0.00894096	-0.00230461	-0.00232597	-0.00641194	-0.00305576	0.000307061	-0.00460943	-0.0061885	0.00241227	-0.00430261	-0.002937	0.00746732	-0.00116247	-0.00436151	0.0165616	0.0018369	-0.00949703	0.0203567	0.00574155	-0.00790414	0.0291709	0.0164476
27	-0.00360192	0.00235608	0.00401973	-0.00387169	0.00261202	0.0050539	-0.00481979	0.00403216	0.00411448	-0.00715435	0.00686545	0.00124727	-0.00735702	0.00700321	-0.00144044	-0.00911576	0.0115866	-0.00186114	-0.00871956	0.0180867	-0.000505146	-0.0126457	0.0245759	-0.00041529
	CA2/3/DG
Subject	tSNR10			tSNR20			tSNR30			tSNR40			tSNR50			tSNR60			tSNR70			tSNR80
	Unique city Trials	Two shared city trials	Three shared city trials	Unique city Trials	Two shared city trials	Three shared city trials	Unique city Trials	Two shared city trials	Three shared city trials	Unique city Trials	Two shared city trials	Three shared city trials	Unique city Trials	Two shared city trials	Three shared city trials	Unique city Trials	Two shared city trials	Three shared city trials	Unique city Trials	Two shared city trials	Three shared city trials	Unique city Trials	Two shared city trials	Three shared city trials
1	-0.0129361	-0.00602444	-0.00102337	-0.00664184	-0.00857152	-0.00146687	-0.00179834	-0.0110457	0.000634098	0.000299562	-0.0093302	0.00247291	-0.00164876	-0.0118799	0.00502457	0.00119604	-0.0135651	0.00567281	0.00222148	-0.0157447	0.0112256	-0.00271417	-0.0169553	0.0106444
2	0.00969515	0.0101125	0.00694063	0.00910119	0.00856582	0.00843845	0.00921854	0.00849045	0.00871718	0.0114465	0.00754638	0.00953236	0.0115521	0.00670919	0.0114678	0.00466488	0.00499351	0.0132246	-0.00179137	0.0109099	0.0168322	-0.0014291	0.016752	0.0206102
3	0.0165085	0.00456678	0.0051669	0.0179558	0.00493633	0.00431633	0.0189309	0.00855257	0.00644583	0.0130184	0.00587736	0.00329958	0.00746541	0.0062648	0.00154161	0.00425281	0.00166718	0.00241433	0.000465742	-0.000578552	-0.0050175	-0.00605101	-0.00355653	-3.75633e-05
4	0.00106092	-0.00619762	-0.00354134	0.00106092	-0.00619762	-0.00354134	0.00106092	-0.00619762	-0.00354134	0.00184413	-0.00594371	-0.00451992	0.00428019	-0.00489502	-0.00651001	0.0147539	-0.00735455	-0.00800594	0.0406487	-0.0151401	-0.00815972	0.0516847	-0.00493977	-0.00412271
5	0.00125456	-0.00911157	-0.0108272	0.00301543	-0.00992506	-0.0105608	0.00476253	-0.0116052	-0.00910737	-0.00345997	-0.00939344	-0.00495391	-0.00751762	-0.00848673	-0.00570068	-0.00678502	-0.010001	-0.00797113	0.00137573	-0.0122147	-0.00709191	0.0098859	-0.00856123	-0.0019805
6	0.00459222	0.0181671	-0.00735191	0.00489136	0.0216669	-0.00509986	0.00342889	0.0264245	-0.00458468	0.000296232	0.0270812	-0.00333301	-0.000907891	0.025377	-0.00662941	0.00376937	0.0247661	-0.00921535	0.0126633	0.0272001	-0.00406338	0.00317642	0.0336699	0.00353261
7	-0.00923612	0.0106622	0.00121079	-0.0105567	0.0113116	0.000133102	-0.0102454	0.0111788	0.00111851	-0.01068	0.00963859	0.00203452	-0.0139467	0.00831979	0.0036599	-0.0137254	0.0101516	0.00324484	-0.0210535	0.0133735	-0.00117667	-0.0232606	0.00398226	-0.00900725
8	0.00423584	0.000871349	-0.00423587	0.00547614	0.00303793	-0.0039391	0.00808378	0.00221657	-0.0022715	0.00967931	-0.00181529	-0.0011061	0.0149464	-0.00293097	0.000220188	0.0155879	-0.00472146	-0.000914141	0.018549	-0.00626393	-0.00338194	0.0113056	-0.0109172	-0.00845668
9	0.0145116	0.000241904	-0.00299706	0.0117865	0.000518629	-0.002169	0.00964982	-0.00155919	-0.00482204	0.00566933	-0.00274145	-0.00442222	-0.000534659	-0.000598141	-0.000863069	0.000949114	0.00155821	0.00368129	0.00557311	0.00986885	0.0123154	-0.00479319	0.0120446	0.0108694
10	0.00559384	0.00612588	0.00318121	0.00525089	0.00386887	0.00316541	0.00356628	-0.000868872	0.00400718	0.00231479	-0.00332326	0.00294872	1.33839e-05	-0.00768554	-0.000210381	-0.00619005	-0.0124179	-0.00181179	-0.00982747	-0.0179044	-0.000164692	-0.00703599	-0.0144109	0.000154607
11	0.0164333	0.010391	0.00145851	0.0169559	0.0130115	0.00517384	0.0166471	0.0131985	0.00510246	0.0163429	0.0127277	0.00728888	0.0190253	0.0123059	0.00535663	0.0182931	0.0118462	0.00906199	0.0274203	0.0135975	0.0120044	0.030787	0.0228998	0.0192216
12	0.00659325	-0.00916807	-0.0116545	0.00627318	-0.0117199	-0.0112217	0.00783714	-0.0114841	-0.00880931	0.0110446	-0.00772183	-0.00730742	0.00690146	-0.000625073	-0.01217	0.0116266	0.00473052	-0.0104111	0.0155391	0.0142373	0.0117956	0.0240472	0.0260981	0.0286422
13	-0.00632148	0.00122522	0.00622703	-0.00801618	0.00243341	0.00377815	-0.00837177	0.00687582	0.00330792	-0.00783815	0.011217	0.00325896	-0.0113622	0.0182955	0.00599944	-0.013843	0.0236616	0.00911224	-0.0175894	0.0254053	0.0120553	-0.0188475	0.0318413	0.0172354
14	0.0201256	-0.0061259	-0.00857236	0.0205394	-0.00899235	-0.00640124	0.0170478	-0.0082408	-0.00357893	0.0127154	-0.00748481	-0.00182815	0.0083624	-0.00723153	-0.00165331	0.0040615	-0.00977886	0.000885806	0.00278639	-0.0134176	0.00317852	0.00666663	-0.00109739	0.000880465
15	-0.00150673	0.0214563	-0.00146985	-0.00224208	0.0225367	0.000702243	-0.000359866	0.0192705	0.00175232	-0.000766254	0.0146688	0.00157243	-0.000501934	0.00923286	0.000242845	-0.0051437	0.010659	0.00455144	-0.00684256	0.00921516	0.00654534	-0.00499542	0.0117315	0.00717881
16	-0.0105487	-0.00960908	-0.00778358	-0.0102718	-0.00615544	-0.00647187	-0.0106775	-0.00304808	-0.00568354	-0.00782783	0.00171627	-0.00456154	-0.00552976	0.00406365	-0.00385337	-0.00861171	0.00370183	-0.00528132	-0.0109915	-0.0034783	-0.00646961	-0.0151345	-0.0194847	-0.00599596
17	-0.000421023	0.00814129	0.00154042	0.000648112	0.00683483	0.00419713	-0.00614338	0.0058211	0.00588967	-0.00551778	0.0074478	0.0071388	-0.0073329	0.00962787	0.00597632	-0.00674254	0.0127051	0.00894276	-0.00410981	0.00941316	0.00724385	-0.0035374	0.0023169	0.00790842
18	0.00923217	0.00906417	0.00908789	0.00759353	0.00807143	0.0088227	0.0061061	0.00953944	0.00964154	0.00514504	0.0094668	0.0114648	0.00312713	0.00969659	0.0108078	0.00439691	0.00256557	0.00845592	0.00239928	0.00391014	0.00996342	0.00409585	-0.00467456	0.0105976
19	0.0127639	-0.00699202	-0.0102187	0.0124641	-0.00804576	-0.00943643	0.0108309	-0.00713778	-0.00585284	0.0118477	-0.00504125	-0.00388936	0.0119992	-0.00472524	-0.00659426	0.00781998	-0.00943442	-0.0100304	0.0117379	-0.0108819	-0.00384334	0.0230357	-0.0165146	0.00644116
20	0.00231314	0.00741943	0.00432379	0.00587792	0.00342864	0.00568515	0.00685091	0.00445138	0.00851037	0.0050938	0.0085525	0.0130778	0.00255893	0.0104247	0.0113105	0.000787956	0.00524406	0.00775591	-0.00484219	0.00450211	-0.0001568	-0.00924875	0.00525647	-0.0127874
21	0.0183703	0.00964269	0.0233829	0.0191992	0.00890202	0.0212536	0.0248222	0.00593456	0.0265228	0.0285832	0.00227026	0.0272933	0.0349968	0.00425089	0.0265971	0.0322839	0.00940118	0.0205652	0.0274851	0.013843	0.0269804	0.0386415	0.00676801	0.0213923
22	0.0176131	-0.00139694	-0.0130786	0.0145568	-0.00159638	-0.016899	0.0109225	-0.00447688	-0.0160083	0.00795858	-0.00119412	-0.0137765	0.00618144	0.0037491	-0.0136019	0.00197587	0.00825498	-0.011926	0.00216154	0.0106636	-0.0106375	0.00600667	0.0143912	-0.00276323
23	-0.000415131	0.0149102	0.0111588	-0.000474133	0.0136708	0.00690097	0.00406471	0.0103311	0.00362604	0.00516524	0.00832576	0.000490328	0.00772127	0.00992043	0.00302743	0.0106143	0.00770938	0.00447044	0.00707129	0.00954964	0.00507022	-0.000527676	0.0100886	-0.00135189
24	0.00619678	0.00194476	-0.00105789	0.00809553	0.00868734	-0.000803772	0.00977535	0.00967243	0.000478929	0.00884599	0.0111605	2.18941e-05	0.0110388	0.0130243	-0.00268551	0.00894205	0.0199109	-0.00355583	0.0022334	0.0205248	-0.00164335	-0.0146851	0.0253512	-0.00254962
25	-0.000692429	0.0195883	0.00101707	0.00221583	0.0191748	0.00204684	0.00286393	0.0172404	0.000170991	0.00612388	0.0148712	-0.00119838	0.0101933	0.0143612	0.000552039	0.00969506	0.0118146	0.0026008	0.00470978	0.0133423	0.00637547	0.00570275	0.0141903	0.00450705
26	0.00450893	0.00971185	0.00467562	0.0038548	0.011306	0.00328714	0.00641924	0.0164267	0.00344076	0.00923844	0.0180511	0.00341407	0.0113673	0.0191376	0.00471641	0.00763103	0.019407	0.00711615	0.00496357	0.0229769	0.0103333	-0.000202328	0.0290038	0.00868235
27	-0.0169062	0.0143812	-0.0031099	-0.0220516	0.0136091	-0.00547543	-0.0265441	0.0145685	-0.00508306	-0.0281055	0.0158661	-0.00376035	-0.0342024	0.018007	-0.000847061	-0.0361045	0.0161227	0.00400074	-0.038486	0.0154501	0.00400632	-0.0379612	0.00937035	0.00851925

## Sheet: Supp.fig4
Supp.fig4a								Supp.fig4b																											Supp.fig4c
	Between-city PS								CA1
Subject	CA1			CA2/3/DG				Subject	tSNR10			tSNR20			tSNR30			tSNR40			tSNR50			tSNR60			tSNR70			tSNR80					Number of trials pairs
	Unique city Trials	Two shared city trials	Three shared city trials	Unique city Trials	Two shared city trials	Three shared city trials			Unique city Trials	Two shared city trials	Three shared city trials	Unique city Trials	Two shared city trials	Three shared city trials	Unique city Trials	Two shared city trials	Three shared city trials	Unique city Trials	Two shared city trials	Three shared city trials	Unique city Trials	Two shared city trials	Three shared city trials	Unique city Trials	Two shared city trials	Three shared city trials	Unique city Trials	Two shared city trials	Three shared city trials	Unique city Trials	Two shared city trials	Three shared city trials			Unique city Trials	Two shared city trials	Three shared city trials
1	0.0130048	0.0119195	0.00540869	-0.00266771	-0.0116396	0.00418512		1	0.00527262	0.00559708	-0.00267451	0.00334454	0.00901984	-0.00265973	0.00194198	0.0102861	-0.00125238	0.0058218	0.00909149	0.00160075	0.0154953	0.0137714	0.00651216	0.0186898	0.0145339	0.0110739	0.0276228	0.0156395	0.0147885	0.0258495	0.0174163	0.0158808			373	123	129
2	0.00855213	0.0146851	0.00531836	0.00654238	0.00931625	0.0119704		2	0.00550419	0.0111132	0.0129126	0.00686738	0.00870462	0.0110088	0.0108249	0.00685488	0.00699613	0.00946856	0.00898235	0.00535759	0.0101089	0.0130077	0.00579259	0.00952224	0.0185555	0.000958458	0.00903342	0.0221041	0.00313247	0.0070875	0.0281582	-0.00361175			373	132	97
3	0.0213465	0.000163009	-0.00676068	0.00928358	0.00341621	0.00226619		3	0.0183254	0.00148024	-0.0131923	0.0205444	0.00287021	-0.0128936	0.0209616	0.00181376	-0.00952101	0.0222178	0.000620589	-0.00791097	0.0258254	-0.00281915	-0.00395462	0.0253454	-0.00745813	-0.00437007	0.0258428	-0.00555143	-0.00352424	0.0117091	0.010348	0.00128143			572	177	112
4	0.015819	-0.000722089	0.00392648	0.0143112	-0.00694976	-0.00524279		4	0.000308131	0.0027042	-0.00102264	0.000308131	0.0027042	-0.00102264	0.000308131	0.0027042	-0.00102264	0.0124913	0.00144379	0.00115335	0.0158251	0.000709893	0.00362623	0.0210321	0.00147917	0.00479138	0.0266463	0.00138545	0.0118866	0.0496329	-0.0189076	0.0130221			592	151	144
5	-0.0277764	-0.00262337	-0.0229844	0.00154033	-0.00977729	-0.00727419		5	-0.023428	-0.00599929	-0.0282045	-0.0268413	-0.00653651	-0.0257606	-0.0299278	-0.00768397	-0.0231845	-0.0292582	-0.00503168	-0.0218149	-0.0293023	-0.0045968	-0.0195384	-0.0291391	0.000701253	-0.023622	-0.0265866	0.00250768	-0.022449	-0.0277277	0.00565238	-0.0193013			204	95	61
6	-0.00244256	-0.000909265	-0.0106961	0.00444591	0.0254393	-0.00459312		6	0.00157022	0.000245532	-0.0140114	0.00304355	-0.00156226	-0.0139073	0.00326932	-0.00302456	-0.0139653	-0.00274337	-0.00223198	-0.0155714	1.62993e-05	-0.00365807	-0.0149664	0.00269861	0.0001764	-0.007984	-0.00633627	0.00221861	-0.00504584	-0.0210589	0.000562205	-0.000117566			461	170	152
7	0.0192549	0.0161159	0.000284929	-0.0139198	0.00997768	0.000152218		7	0.0159732	0.0113398	-0.000806704	0.0175037	0.0116992	-0.000117893	0.0176	0.0128528	0.00223755	0.0184373	0.0161242	0.00208982	0.0227675	0.0170265	0.00428297	0.0205616	0.018578	0.0018776	0.0208873	0.0181784	-0.0046607	0.0203089	0.0231279	-0.00262321			592	197	136
8	0.0174174	0.00153829	0.000445536	0.01099	-0.00254354	-0.00301064		8	0.0108257	0.00145475	0.000458058	0.0133263	0.00314729	0.0011957	0.0180549	0.00390334	0.00168127	0.0172995	0.000434323	0.000253396	0.0206672	0.00436367	0.00245133	0.020995	0.00157364	0.00209471	0.014558	-0.00247001	0.00185947	0.0236126	-0.000100662	-0.00642964			628	164	136
9	0.0051915	0.00254358	0.00312431	0.00598748	0.00199809	0.00144909		9	0.00465614	0.00376558	0.00075538	0.00575014	0.00170004	1.81379e-05	0.00506725	0.00376321	-0.00151958	0.00740609	0.00426751	0.000138541	0.00511319	0.00144745	0.000673078	0.00810942	0.00158243	0.00560442	0.00815296	0.00493037	0.010516	-0.00272317	-0.00110795	0.00880855			645	175	127
10	0.00149759	0.00258067	-0.0124102	-0.000926573	-0.00563036	0.00140878		10	-0.00666253	-0.00483571	-0.0153717	-0.00716168	-0.00318346	-0.0157802	-0.00436043	-0.00390055	-0.0137376	-0.0033699	-0.000420979	-0.014074	0.00494591	0.000700854	-0.0101963	0.00975669	0.00545676	-0.0108513	0.00762873	0.01016	-0.00981196	0.0112039	0.0166684	-0.00945834			244	79	54
11	0.0181819	0.0231475	0.0246516	0.0209463	0.013797	0.00808354		11	0.0137502	0.0226549	0.0178586	0.0124092	0.0217352	0.0197133	0.0105287	0.0211918	0.0185491	0.012135	0.019958	0.021277	0.0208045	0.0227668	0.0214958	0.0229985	0.0234439	0.028172	0.0289024	0.0272473	0.0332948	0.0239268	0.0261822	0.0368523			376	135	120
12	-0.00203461	0.0126069	-0.0146353	0.0124007	-0.000133503	-0.00264202		12	0.00779221	0.00510551	-0.00876918	0.00138171	0.00808711	-0.0103759	-0.00504154	0.0100189	-0.0153538	-0.00792503	0.0104227	-0.0161818	-0.00414802	0.0143157	-0.0111459	-0.00191158	0.0172639	-0.0118552	-0.00294277	0.0223474	-0.0129281	-0.00348186	0.0132942	-0.0304725			191	82	35
13	-0.000994685	-0.00209002	-8.92694e-05	-0.0116489	0.01512	0.0076218		13	0.00301865	-0.00906999	-0.00191593	0.00233874	-0.00572683	0.00090403	0.000710812	-0.00562091	0.00201052	-0.00324509	-0.00371872	-0.00175016	-0.00502177	-0.00369969	-0.00323721	-0.00630911	-1.49861e-05	-0.00531277	-0.00509747	0.00368937	-0.00355708	0.00564775	0.00744163	0.0121444			491	132	108
14	0.014833	-0.0026776	-0.00560882	0.0110105	-0.00742058	-0.00213615		14	0.00861905	0.00478495	0.000341506	0.00489792	0.00558189	0.00170883	0.00700041	0.00619165	0.00264384	0.00867903	0.00307689	0.00195257	0.0111744	-0.000590783	-0.000708643	0.015392	-0.00480828	-0.00655169	0.0230346	-0.0166444	-0.0173517	0.0398663	-0.0190127	-0.0269053			367	127	83
15	-0.00919763	0.00881586	-0.00580133	-0.00295199	0.0153562	0.00263445		15	-0.000931959	0.00713198	0.0006201	-0.00201651	0.00826116	6.52466e-05	-0.00607861	0.00576516	-0.00492226	-0.00967753	0.00451492	-0.0100524	-0.0121699	0.00487855	-0.0125471	-0.0158667	0.00772907	-0.0114032	-0.0156031	0.0118471	-0.00732582	-0.0112368	0.0203989	-0.000845229			464	184	93
16	0.0270846	0.00292397	-0.00425988	-0.00941885	-0.00413777	-0.0057626		16	0.0215562	-0.00377988	-0.00444118	0.0254861	-0.00179088	-0.00439078	0.026447	0.00178151	-0.00316491	0.0261733	0.00491127	-0.002152	0.0279163	0.00999194	-0.00275931	0.0253096	0.00851402	-0.00258113	0.0277666	0.00337598	-0.00675027	0.0360221	0.000387802	-0.00783949			373	160	136
17	-0.0037393	-0.00196372	-0.00226632	-0.00409973	0.00770056	0.00610467		17	-0.00614174	0.005658	-0.00317343	-0.00832671	0.0029522	-0.00329282	-0.0100495	-0.000210727	-0.00252475	-0.0103613	-0.00321173	-0.00430948	-0.00672128	-0.00466485	-0.00475376	-0.00119461	-0.00499165	-0.00174114	0.00389426	-0.0065911	0.00144152	0.00898649	-0.00464993	0.000223292			447	124	123
18	0.0219981	0.0010529	0.0104742	0.00445116	0.00599805	0.00985521		18	0.0121806	5.82308e-05	0.00202083	0.0128286	0.00152396	0.0048384	0.0119933	0.00272648	0.00344911	0.0196133	0.00170897	0.00623088	0.0236078	0.00265204	0.0109773	0.0268229	0.000887791	0.0122684	0.034496	-0.000202866	0.0154834	0.0344425	-0.00093139	0.0285256			539	173	75
19	0.0208156	0.00511452	0.0142576	0.0124726	-0.00865865	-0.00542801		19	0.00957445	0.00346748	0.017755	0.0110833	0.00495581	0.0172607	0.0137894	0.00740593	0.0194827	0.0141104	0.00901896	0.0200188	0.0158539	0.00597873	0.0133875	0.020022	0.00766844	0.0101073	0.0338652	0.00281833	0.00661112	0.0482256	-0.000397541	0.0094374			504	170	151
20	0.0031043	-0.00608872	-0.00475056	0.00114964	0.00645986	0.00471491		20	-0.00412153	0.00474464	-0.00116325	-0.00363409	0.00311177	0.00063205	-0.00506018	0.00180135	0.0001413	0.00103801	-0.0018531	-0.000938768	0.00246198	-0.00476016	-0.0036269	0.00189086	-0.0070254	-0.00792396	0.00461008	-0.00996925	-0.00863773	0.0276493	-0.0347596	-0.0164872			179	146	88
21	0.0378841	0.00570186	0.0128853	0.0290361	0.00801175	0.0242484		21	0.0189053	0.00560513	0.0133567	0.022861	0.00601378	0.0113173	0.029601	0.00626912	0.00781513	0.0360394	0.00716082	0.00771439	0.0410171	0.00715589	0.0143977	0.0450399	0.00729153	0.0241243	0.0528549	0.0072785	0.0209749	0.0567545	-0.0011599	0.0033819			81	50	24
22	0.0139727	-0.00227137	-0.000393386	0.00837425	0.00297739	-0.0123364		22	0.0191587	-0.00137179	0.00155092	0.0190927	-0.00164802	-0.000938447	0.0189388	-0.0021704	-0.00184197	0.0188747	-0.00595197	0.000200552	0.01666	-0.00386327	-0.00225949	0.00812398	0.00178574	-0.00207758	0.00480611	-0.00222418	-0.000945677	0.006127	-0.00272708	0.00316461			599	133	92
23	0.0145406	0.0299816	-0.00765339	0.00434776	0.0106611	0.00417405		23	0.0198866	0.0146734	-0.000998212	0.0173813	0.018625	-0.00102051	0.0187957	0.0191876	-0.00321475	0.0202696	0.0234922	-0.00217501	0.0142916	0.0266236	-0.00947847	0.015321	0.0360767	-0.0124003	0.00725916	0.0484687	-0.0142199	0.00311951	0.0527058	-0.01772			437	160	111
24	0.000476112	0.0182193	0.00841973	0.00472272	0.0139287	-0.00147439		24	-0.00353576	0.0159428	0.0123014	-0.00190928	0.0165261	0.0125889	-0.000358004	0.0189948	0.0140166	0.000167458	0.0182983	0.013585	0.00016957	0.0188719	0.0138158	-0.000201111	0.0201437	0.0108964	-0.00263212	0.0182192	0.00125362	0.0121081	0.0187577	-0.0110999			383	112	71
25	-0.00329237	0.0134739	0.00801747	0.00517259	0.0156793	0.00200899		25	0.00447421	0.00984757	0.00780791	0.00249507	0.0117381	0.00986039	0.00267566	0.0119112	0.0135038	0.00488253	0.0131786	0.013099	0.00335112	0.0142131	0.0114758	-0.00495744	0.0155777	0.00669303	-0.0132109	0.0133412	0.00277913	-0.0260492	0.0179842	-0.00107929			552	211	144
26	-0.00407446	0.00930735	-0.000175169	0.00655553	0.0181737	0.00570823		26	-0.00171175	-1.83918e-06	-0.00894096	-0.00209119	-0.00234308	-0.00641194	-0.0027465	0.000325659	-0.00460943	-0.00566675	0.00247959	-0.00430261	-0.00223994	0.00753172	-0.00116247	-0.0033531	0.0167178	0.0018369	-0.00845144	0.0204431	0.00574155	-0.00633496	0.029306	0.0164476			329	154	102
27	-0.00631501	0.00946642	0.00127667	-0.0301814	0.0146769	-0.000218686		27	-0.00334048	0.00212912	0.00401973	-0.00349423	0.00241464	0.0050539	-0.00443149	0.00392066	0.00411448	-0.00664262	0.00684174	0.00124727	-0.00677241	0.00687551	-0.00144044	-0.00813678	0.0113914	-0.00186114	-0.00709823	0.0178207	-0.000505146	-0.0106039	0.0243375	-0.00041529			481	162	104
								Subject	CA2/3/DG
									tSNR10			tSNR20			tSNR30			tSNR40			tSNR50			tSNR60			tSNR70			tSNR80
								1	-0.0127501	-0.00602444	-0.000975532	-0.00647281	-0.00857152	-0.00141252	-0.0016539	-0.0110457	0.000661579	0.000430661	-0.0093302	0.00249748	-0.0014995	-0.0118799	0.00503408	0.00122597	-0.0135651	0.00573737	0.00219	-0.0157447	0.0112721	-0.00281198	-0.0169553	0.0106664
								2	0.00968976	0.0101272	0.00694063	0.00915009	0.00859172	0.00843845	0.009252	0.00850091	0.00871718	0.0115733	0.00757218	0.00953236	0.0115778	0.00683375	0.0114678	0.00459544	0.00501562	0.0132246	-0.00181849	0.0109508	0.0168322	-0.00168093	0.0169379	0.0206102
								3	0.0164814	0.00456693	0.0051669	0.017911	0.00488972	0.00431633	0.0189173	0.00847435	0.00644583	0.01307	0.0057795	0.00329958	0.0076672	0.00614705	0.00154161	0.00462262	0.0015971	0.00241433	0.00101061	-0.000575303	-0.0050175	-0.00541157	-0.00354965	-3.75633e-05
								4	0.00104959	-0.00607204	-0.00354134	0.00104959	-0.00607204	-0.00354134	0.00104959	-0.00607204	-0.00354134	0.00152357	-0.00574358	-0.00451992	0.00391393	-0.00470152	-0.00651001	0.0144212	-0.00714677	-0.00800594	0.0402163	-0.0149275	-0.00815972	0.0512657	-0.00486258	-0.00412271
								5	0.00197589	-0.00878794	-0.0108272	0.00400122	-0.00968088	-0.0105608	0.00591688	-0.0114426	-0.00910737	-0.00207509	-0.00927372	-0.00495391	-0.00615956	-0.00835211	-0.00570068	-0.00540565	-0.00987932	-0.00797113	0.00276936	-0.0121892	-0.00709191	0.0112996	-0.00861264	-0.0019805
								6	0.00503452	0.0181117	-0.00735191	0.00534485	0.0215495	-0.00509986	0.00381883	0.0262927	-0.00458468	0.000737793	0.0269788	-0.00333301	-0.000401534	0.0252964	-0.00662941	0.00413406	0.0246894	-0.00921535	0.0130655	0.0270746	-0.00406338	0.00383329	0.0335211	0.00353261
								7	-0.00926872	0.0107606	0.00121079	-0.0105687	0.0113675	0.000133102	-0.0102264	0.0112385	0.00111851	-0.0106328	0.00970283	0.00203452	-0.0136983	0.00844491	0.0036599	-0.0134418	0.0102756	0.00324484	-0.0208148	0.0136566	-0.00117667	-0.0227066	0.00437493	-0.00900725
								8	0.00406174	0.000803284	-0.00423587	0.00525898	0.00296509	-0.0039391	0.00794915	0.00214498	-0.0022715	0.00965075	-0.00188917	-0.0011061	0.0149689	-0.00299029	0.000220188	0.015588	-0.00465901	-0.000914141	0.0186921	-0.00607737	-0.00338194	0.0117506	-0.0106458	-0.00845668
								9	0.015287	-0.000149258	-0.00299706	0.0126214	9.86105e-05	-0.002169	0.0104227	-0.00204093	-0.00482204	0.00632996	-0.00321945	-0.00442222	0.000200694	-0.00104221	-0.000863069	0.00161716	0.00104468	0.00368129	0.00598264	0.00950682	0.0123154	-0.00456164	0.0117865	0.0108694
								10	0.00530535	0.00669269	0.00318121	0.00505997	0.00442484	0.00316541	0.00329386	-0.000494876	0.00400718	0.00211789	-0.00309038	0.00294872	-0.000312272	-0.00755477	-0.000210381	-0.00635885	-0.0124555	-0.00181179	-0.00978527	-0.0178088	-0.000164692	-0.00673327	-0.014756	0.000154607
								11	0.016937	0.0104496	0.00145851	0.0175481	0.0130578	0.00517384	0.0173204	0.0132385	0.00510246	0.0171397	0.012782	0.00728888	0.0198622	0.0123529	0.00535663	0.0192406	0.0118959	0.00906199	0.0282339	0.0136424	0.0120044	0.0312882	0.0229568	0.0192216
								12	0.00675006	-0.00962798	-0.0116545	0.0066307	-0.0121944	-0.0112217	0.00884817	-0.0122568	-0.00880931	0.0122184	-0.00853411	-0.00730742	0.00824408	-0.00136981	-0.01217	0.0134955	0.00410713	-0.0104111	0.0175922	0.0134335	0.0117956	0.0254268	0.0253745	0.0286422
								13	-0.0061388	0.00131694	0.00622703	-0.00792205	0.00253641	0.00377815	-0.008453	0.00697319	0.00330792	-0.00800881	0.0113074	0.00325896	-0.0114776	0.0183608	0.00599944	-0.0139217	0.0236813	0.00911224	-0.0179295	0.0252232	0.0120553	-0.0193397	0.0315604	0.0172354
								14	0.0193822	-0.00583045	-0.00857236	0.0197083	-0.0086698	-0.00640124	0.0161161	-0.00784941	-0.00357893	0.0118421	-0.00708901	-0.00182815	0.00774226	-0.00689258	-0.00165331	0.00358088	-0.00933988	0.000885806	0.00281112	-0.0129794	0.00317852	0.00690102	-0.000714123	0.000880465
								15	-0.00149862	0.0217286	-0.00146985	-0.00220407	0.0229146	0.000702243	-0.000386436	0.0196877	0.00175232	-0.000798188	0.0150216	0.00157243	-0.000526982	0.00960077	0.000242845	-0.0055063	0.011218	0.00455144	-0.00730162	0.00973718	0.00654534	-0.00539368	0.0129409	0.00717881
								16	-0.0101482	-0.0096248	-0.00778358	-0.00991391	-0.00616678	-0.00647187	-0.0103226	-0.00308134	-0.00568354	-0.00749711	0.00168166	-0.00456154	-0.00512122	0.00390081	-0.00385337	-0.00800412	0.00345233	-0.00528132	-0.0101595	-0.00371979	-0.00646961	-0.0141843	-0.0195442	-0.00599596
								17	-0.000235277	0.00810799	0.00154042	0.000795349	0.00679014	0.00419713	-0.00603694	0.00577455	0.00588967	-0.00539413	0.00738481	0.0071388	-0.00720931	0.00955134	0.00597632	-0.00654011	0.0126046	0.00894276	-0.00413451	0.0092716	0.00724385	-0.00404292	0.00211938	0.00790842
								18	0.00862706	0.00917232	0.00908789	0.00692625	0.00816173	0.0088227	0.00544488	0.00966595	0.00964154	0.00426125	0.00965221	0.0114648	0.0021704	0.00975913	0.0108078	0.00344417	0.00246565	0.00845592	0.00136535	0.00384306	0.00996342	0.00336991	-0.00473568	0.0105976
								19	0.012417	-0.00699664	-0.0102187	0.0121413	-0.00808789	-0.00943643	0.0105312	-0.00722081	-0.00585284	0.011565	-0.00513708	-0.00388936	0.0117299	-0.00479736	-0.00659426	0.00736374	-0.00949368	-0.0100304	0.0110696	-0.010991	-0.00384334	0.0229631	-0.0165447	0.00644116
								20	0.00236456	0.00783531	0.00432379	0.00599618	0.00376584	0.00568515	0.00689463	0.00478441	0.00851037	0.00519708	0.00884251	0.0130778	0.00258909	0.0106399	0.0113105	0.000772588	0.00536642	0.00775591	-0.00498131	0.00463498	-0.0001568	-0.0096357	0.00580952	-0.0127874
								21	0.0196709	0.00988282	0.0233829	0.0199832	0.00904072	0.0212536	0.0255098	0.00614866	0.0265228	0.0292422	0.00264576	0.0272933	0.0357894	0.00468572	0.0265971	0.0333312	0.00998957	0.0205652	0.0287816	0.014685	0.0269804	0.0399809	0.00701576	0.0213923
								22	0.0177178	-0.00165807	-0.0130786	0.014587	-0.00188083	-0.016899	0.0109253	-0.00477688	-0.0160083	0.00790837	-0.00157422	-0.0137765	0.00611784	0.00319746	-0.0136019	0.00184874	0.00751592	-0.011926	0.00210884	0.00965638	-0.0106375	0.00578009	0.0133393	-0.00276323
								23	-0.000385942	0.0150387	0.0111588	-0.000357546	0.0137516	0.00690097	0.00428666	0.0104647	0.00362604	0.0053602	0.00853261	0.000490328	0.00821401	0.0100796	0.00302743	0.0110146	0.00784154	0.00447044	0.00708814	0.00959716	0.00507022	-0.000437986	0.00998278	-0.00135189
								24	0.00564777	0.00186503	-0.00105789	0.00763513	0.00857131	-0.000803772	0.00939361	0.00958903	0.000478929	0.00849946	0.0111531	2.18941e-05	0.0106661	0.0131432	-0.00268551	0.00866455	0.0201578	-0.00355583	0.0020763	0.0209326	-0.00164335	-0.0148012	0.0260173	-0.00254962
								25	-0.000576338	0.0197467	0.00101707	0.0022654	0.0193427	0.00204684	0.00297832	0.0174023	0.000170991	0.00624924	0.0150154	-0.00119838	0.0102936	0.0145091	0.000552039	0.00974102	0.0119095	0.0026008	0.0046666	0.0134966	0.00637547	0.0057629	0.0140124	0.00450705
								26	0.00473894	0.00980978	0.00467562	0.00413239	0.0114579	0.00328714	0.00678104	0.0165555	0.00344076	0.00967157	0.018048	0.00341407	0.0117979	0.0189914	0.00471641	0.00824631	0.0191714	0.00711615	0.00594952	0.022643	0.0103333	0.00112653	0.0287125	0.00868235
								27	-0.0168806	0.0143995	-0.0031099	-0.0220727	0.0136186	-0.00547543	-0.026615	0.0145261	-0.00508306	-0.0282166	0.0157275	-0.00376035	-0.03434	0.0178918	-0.000847061	-0.0363818	0.0161521	0.00400074	-0.0388241	0.0154624	0.00400632	-0.0381203	0.00963749	0.00851925

## Sheet: Supp.fig5
Supp.fig5a				Supp.fig5b			Supp.fig5c
Euclidean distance	Number of trials			Euclidean distance	Number of trials		Subject	City1	CIty2	CIty3
66	14			66	11		1	14	19	9
97	6			97	6		2	11	14	7
124	6			124	6		3	13	19	9
128	5			128	5		4	15	18	8
144	5			144	5		5	9	13	7
155	4			155	4		6	17	20	9
157	5			157	5		7	16	20	10
161	2			161	2		8	17	21	9
175	5			175	5		9	15	18	8
188	3			188	3		10	7	10	5
192	2			192	2		11	12	16	7
202	6			202	6		12	9	18	8
215	3			215	3		13	16	20	10
222	4			222	4		14	11	13	6
235	5			235	5		15	18	22	9
239	2			239	2		16	15	19	10
248	5			248	5		17	14	15	9
252	1			252	1		18	11	14	7
							19	17	22	7
							20	15	18	9
							21	12	17	11
							22	13	14	7
							23	15	17	7
							24	13	14	6
							25	17	22	10
							26	16	15	4
							27	13	18	9

## Sheet: Supp.fig6
Supp.fig6a					Supp.fig6b					Supp.fig6c								Supp.fig6d
Subject	CA1	CA2/3/DG	SUB		Subject	CA1	CA2/3/DG	SUB		Subject	CA1		CA2/3/DG		SUB			Subject	Same location	Different location
1	-0.117497	0.0325972	0.379282		1	0.342659	0.334127	0.351984			Same location	Different location	Same location	Different location	Same location	Different location		1	0.0850866	0.0780307
2	0.0996347	0.0901334	-0.278864		2	0.328426	0.328981	0.35787		1	0.00182324	0.00086787	0.00662885	0.00150332	-0.0014413	-0.00722753		2	0.0764279	0.0659926
3	0.255355	0.116042	0.213005		3	0.326823	0.340278	0.294271		2	0.00719411	0.00578725	0.00739693	0.0163803	0.00661814	0.00838311		3	0.094441	0.103254
4	-0.141945	0.0057857	-0.130179		4	0.343464	0.318627	0.322876		3	0.000863771	0.00707222	0.0181406	0.017347	0.0135707	0.0175088		4	0.0225326	0.0167643
5	0.227824	-0.203245	-0.0722986		5	0.33	0.313611	0.361389		4	0.0105888	0.00967259	0.00788484	0.0161662	-0.0046819	-0.0207219		5	0.014706	0.0186581
6	-0.148419	-0.268124	-0.186018		6	0.340278	0.331296	0.324167		5	-0.0127994	-0.0141046	0.00646401	-0.0010745	-0.00369354	0.013287		6	0.00766533	-0.00168772
7	-0.103775	0.0210338	0.0544614		7	0.332271	0.327533	0.33848		6	0.00627756	-0.00348755	-0.0029083	0.00959924	-0.00487469	-0.00645448		7	0.00267072	-0.014584
8	-0.0214193	0.0540105	0.0257519		8	0.329167	0.325231	0.318287		7	0.0113355	-0.000953213	0.00838684	-0.0036356	0.00538532	0.0210571		8	0.0777388	0.056776
9	-0.18148	-0.148647	-0.0178484		9	0.323039	0.379902	0.328758		8	-0.00614673	-0.00692615	0.00287358	0.00528795	0.0124601	0.0115259		9	0.0295678	0.011672
10	-0.00196924	0.0447099	-0.00617919		10	0.333333	0.331944	0.332639		9	0.0149736	0.00595717	0.0107253	0.00497755	0.0001354	0.0012089		10	0.0504989	0.0205317
11	-0.030258	0.171358	0.127393		11	0.294074	0.331852	0.359537		10	-0.00260455	0.0113749	-0.00744994	0.00488257	-0.0151417	0.0141734		11	0.0757981	0.0638262
12	0.228393	-0.140924	0.15982		12	0.343611	0.344167	0.311389		11	0.0199617	0.0365878	0.00677855	0.0176768	0.00861619	0.00868441		12	0.0412895	0.0196896
13	-0.128663	0.149669	-0.0498163		13	0.300694	0.315972	0.323264		12	0.00818381	0.00679706	0.0119411	0.00548882	-0.0186853	-0.0256364		13	0.00037945	0.0107914
14	0.245529	-0.064995	-0.0771397		14	0.331713	0.323148	0.346759		13	0.00382288	-0.00665713	0.00732342	-0.00638631	-0.012446	0.00111718		14	0.0451336	0.0105593
15	-0.113814	-0.0397994	0.0667722		15	0.347685	0.334259	0.294213		14	0.0124463	-0.000335107	0.00163599	-0.000114952	-0.00422395	-0.0068475		15	0.00872039	0.0174102
16	0.056726	0.00375421	-0.262417		16	0.332937	0.338492	0.342063		15	0.000152048	0.000961558	0.00536944	0.00299115	0.00495043	-0.00822914		16	0.0794963	0.0782435
17	-0.0957178	0.133098	0.120867		17	0.334375	0.352083	0.330208		16	-0.00375882	-0.00173432	-0.00720335	-0.0153788	0.0135189	0.00473824		17	0.0351772	0.030317
18	-0.203265	-0.0978183	0.0636047		18	0.329739	0.304493	0.325899		17	-0.00132032	0.0143555	-0.0119894	0.00341385	0.0176254	0.0147622		18	0.0490477	0.0355554
19	-0.0552292	0.166388	0.224536		19	0.308519	0.340463	0.305556		18	0.0104655	0.003256	0.0209893	0.00665894	0.026252	0.0218261		19	0.0124075	0.0097895
20	0.112413	-0.20853	0.152373		20	0.328175	0.3375	0.368056		19	0.0143172	0.00624611	0.0135823	-0.0157897	0.0151554	0.00542998		20	0.0985711	0.100901
21	0.11078	0.236745	-0.193728		21	0.351852	0.333488	0.359105		20	0.00234783	0.0026579	0.0127848	0.00185035	0.00357836	0.0185257		21	0.0317434	0.00359399
22	-0.0969412	0.137936	0.160962		22	0.323611	0.368837	0.324392		21	0.0426999	0.0231515	0.0131624	0.0320068	0.0283971	0.0124343		22	0.0379288	0.0186435
23	-0.334275	-0.399639	-0.00663642		23	0.312418	0.338971	0.337908		22	0.0179871	0.00241528	-0.00917402	-0.000527967	-7.59068e-05	0.0242552		23	0.0929031	0.0952919
24	-0.113607	0.152862	-0.024035		24	0.351062	0.290441	0.310376		23	-0.0174172	-0.0105836	-0.0104042	8.90277e-06	0.00257597	0.00855149		24	0.0749119	0.0599284
25	0.157252	0.178129	0.157698		25	0.330694	0.333472	0.330278		24	0.0147314	0.0080279	0.00577283	0.00163625	0.00660559	0.00524702		25	0.0228948	0.023524
26	-0.0189756	0.0482287	-0.194293		26	0.284537	0.280741	0.334167		25	0.0176132	0.0120038	-0.00861099	0.0119005	0.00344914	0.0131637		26	0.0314811	0.0112453
27	0.0275578	-0.00270501	-0.0769445							26	-0.00203273	0.00429752	-0.00856351	-0.000986807	-0.00803791	-0.00652058		27	0.0344624	0.0248033
										27	0.00128386	-0.000928586	-0.0167029	-0.00123715	-0.00173994	-0.0234658
					Note: One subject was additionally excluded from this analysis because of not enough trials in one of the three time interval conditions.

[truncated: 2 more sheets: Supp.fig7, Supp.table1-3]
